# Supplementary material for: Research on capital allocation efficiencies with four-dimensional factor capitals from China’s intelligent manufacturing enterprises
Source: PLoS One. 2022 Jul 21;17(7):e0270588. doi: 10.1371/journal.pone.0270588 (PMC9578723; doi:10.1371/journal.pone.0270588)
Supplement: S1 Data — (XLSX) [file pone.0270588.s001.xlsx]

## Sheet: data_final
code	year	region	y	pc	hc1	hc	tc	kc	ev
1	1	shanghai	1.84808e+10	1.71041e+09	4.88776e+09	1.74497e+09	1.58709e+07	2.29176e+08	1.84181e+10
2	1	guangdong	8.47173e+09	5.25573e+08	8.49365e+08	5.69347e+08	6.38844e+06	1.4181e+08	1.19464e+10
3	1	guangdong	1.05564e+10	7.36496e+09	8.30397e+09	1.57891e+09	1.55567e+07	8.84029e+08	2.61313e+10
4	1	guangdong	1.04244e+11	1.52829e+10	3.57565e+10	7.74258e+09	2.32078e+07	3.76871e+09	8.27839e+10
5	1	guangdong	1.37928e+11	1.19023e+10	2.9275e+10	1.04514e+10	3.16421e+07	5.24216e+09	1.44754e+11
6	1	henan	7.36496e+09	9.20106e+08	2.79193e+09	7.76261e+08	5.3897e+06	3.97219e+08	2.02861e+10
7	1	jiangxi	6.86704e+09	9.38694e+08	2.0891e+09	6.04553e+08	9.06563e+06	2.36155e+08	5.67536e+09
8	1	hebei	4.64938e+09	1.23881e+10	9.086e+09	4.52365e+08	4.5928e+06	9.50583e+07	6.17516e+09
9	1	anhui	1.04514e+10	2.06832e+09	2.79193e+09	1.15805e+09	3.40243e+06	6.29225e+08	5.44574e+09
10	1	guangdong	2.87696e+09	9.38694e+08	1.04784e+09	5.1004e+08	1.04279e+07	9.3176e+07	6.75602e+09
11	1	jiangsu	1.07975e+09	8.07942e+08	1.71041e+09	6.06118e+07	1.34244e+06	282095	3.86059e+08
12	1	chongqing	6.64689e+10	1.81149e+10	2.21256e+10	4.79098e+09	1.45049e+07	2.55163e+09	8.04096e+10
13	1	guangdong	1.94786e+09	1.41444e+09	2.0891e+09	4.26022e+08	6.0164e+06	7.6286e+07	1.07095e+10
14	1	guangdong	9.81732e+10	8.88308e+10	2.54504e+10	5.56632e+09	2.32078e+07	4.55732e+09	1.43744e+11
15	1	hubei	2.40304e+09	6.04553e+08	4.33506e+09	7.31055e+08	4.3688e+06	5.48438e+07	1.27832e+10
16	1	guangdong	3.18776e+08	9.79531e+07	1.39002e+08	9.22488e+07	1.54417e+06	2.8631e+07	1.42723e+09
17	1	beijing	4.87514e+10	3.87346e+10	7.12884e+10	5.13836e+09	1.91919e+07	3.30929e+09	1.46868e+11
18	1	sichuan	4.12363e+09	6.16766e+08	7.84063e+08	3.55843e+08	1.43606e+07	1.89519e+08	1.30258e+10
19	1	hubei	1.02709e+09	2.94268e+08	1.00676e+09	1.53621e+08	2.54591e+06	3.94285e+07	8.13467e+09
20	1	guangdong	3.62094e+09	7.99902e+08	2.21829e+09	5.92583e+08	1.16405e+07	1.14949e+08	6.92497e+09
21	1	anhui	6.53214e+09	1.27984e+09	2.65577e+09	1.30569e+09	4.23969e+06	2.50758e+08	2.83842e+10
22	1	heilongjiang	1.81618e+09	2.77131e+08	7.09449e+08	2.97225e+08	3.61282e+06	1.07178e+08	1.72383e+10
23	1	zhejiang	2.1313e+09	1.20843e+08	1.69339e+09	2.91339e+08	4.1975e+06	1.40399e+08	5.43922e+09
24	1	zhejiang	1.83443e+09	6.74849e+08	5.58072e+08	2.11556e+08	1.58709e+07	1.20843e+08	7.50249e+09
25	1	jiangsu	2.00719e+09	4.34627e+08	7.68537e+08	5.26934e+07	3.20429e+06	1.72373e+06	4.72484e+09
26	1	ningxia	1.07975e+09	2.33806e+08	2.1101e+09	1.69778e+08	2.21331e+06	3.75056e+07	7.31432e+09
27	1	zhejiang	3.05486e+09	5.52519e+08	9.48128e+08	1.29605e+08	1.75855e+06	6.37194e+07	1.39313e+10
28	1	guangdong	5.56632e+09	6.95402e+08	3.30929e+09	1.03742e+09	1.46507e+07	4.26022e+08	1.03288e+10
29	1	jiangsu	2.17436e+09	8.57901e+08	1.71041e+09	2.43347e+08	3.50605e+06	5.26934e+07	8.47257e+09
30	1	zhejiang	5.34806e+09	6.53214e+09	1.85287e+09	5.69347e+08	1.54019e+07	1.44675e+08	7.75896e+10
31	1	guizhou	1.87149e+09	8.16062e+08	7.5332e+08	3.59419e+08	4.5471e+06	1.6476e+08	1.11499e+10
32	1	shanghai	4.00176e+09	1.14652e+09	1.517e+09	6.10629e+08	8.04048e+06	2.74373e+08	9.9536e+09
33	1	guangdong	9.86821e+08	1.2671e+09	1.5632e+09	1.46129e+08	4.11438e+06	3.60349e+07	1.77666e+09
34	1	jiangxi	1.42866e+09	6.22964e+08	1.22966e+09	1.71484e+08	7.72521e+06	8.95224e+07	1.9078e+10
35	1	zhejiang	1.64334e+09	1.95291e+08	4.90041e+08	1.09343e+08	2.19129e+06	2.48906e+07	6.8137e+09
36	1	guangdong	2.24058e+09	3.4189e+08	1.03742e+09	3.48797e+08	4.45706e+06	1.28315e+08	8.77699e+09
37	1	hebei	1.2545e+09	7.38403e+08	8.57901e+08	1.49081e+08	6.51749e+06	3.59419e+08	4.9438e+09
38	1	anhui	2.73665e+09	2.00719e+09	1.71041e+09	2.09451e+08	4.78023e+06	1.34894e+08	4.40497e+09
39	1	jiangsu	8.07942e+08	3.2198e+08	6.22964e+08	1.73207e+08	3.68581e+06	5.1136e+07	7.94414e+09
40	1	guangdong	1.71041e+09	3.18776e+08	8.57901e+08	3.55843e+08	3.76027e+06	5.88204e+07	6.42203e+09
41	1	jiangsu	1.24201e+09	4.56912e+08	9.38694e+08	1.80276e+08	4.3688e+06	1.07178e+08	9.65073e+09
42	1	guangdong	2.42719e+09	1.24201e+09	1.83443e+09	4.43408e+08	6.71598e+06	1.49081e+08	9.41527e+09
43	1	zhejiang	9.29353e+08	2.13682e+08	3.63031e+08	6.24577e+07	2.73051e+06	3.19602e+07	4.15967e+09
44	1	zhejiang	9.77003e+08	1.39002e+08	3.81645e+08	2.13682e+08	2.1479e+06	3.39364e+07	4.13768e+09
45	1	zhejiang	2.70942e+09	3.18776e+08	1.2927e+09	3.52302e+08	1.16405e+07	9.04221e+07	7.25603e+09
46	1	zhejiang	4.37863e+09	7.68537e+08	8.16062e+08	4.01212e+08	2.87051e+06	7.93993e+07	2.98604e+10
47	1	guangdong	4.17586e+08	5.42981e+07	2.05303e+08	5.65141e+07	1.6896e+06	6.92051e+06	5.87331e+08
48	1	guangdong	1.31882e+09	2.01238e+08	1.92848e+09	2.40926e+08	6.38844e+06	7.11286e+07	1.08681e+10
49	1	guangdong	1.44301e+09	4.56912e+08	3.12464e+08	2.60992e+08	6.0164e+06	9.13309e+07	6.5426e+09
50	1	guangdong	3.96194e+09	2.50111e+09	2.76415e+09	1.00676e+09	1.52486e+07	3.31786e+08	1.0225e+10
51	1	jiangsu	2.33202e+09	1.44301e+09	3.02446e+09	4.09317e+08	6.58299e+06	2.66264e+08	1.5742e+10
52	1	guangdong	2.09451e+08	4.05244e+08	1.78482e+08	4.86421e+07	7.96048e+06	1.28647e+07	1.2373e+09
53	1	guangdong	1.30569e+09	3.59419e+08	1.07975e+09	1.12673e+08	4.41271e+06	5.82351e+07	8.34894e+09
54	1	gansu	3.88349e+09	2.1313e+09	3.21149e+09	5.52519e+08	1.00191e+07	2.48263e+08	1.5381e+10
55	1	henan	7.99902e+08	1.53621e+08	3.59419e+08	1.68088e+08	2.47067e+06	4.18666e+07	7.30993e+09
56	1	fujian	4.93688e+09	8.66524e+08	2.79193e+09	5.52519e+08	3.64913e+06	1.16104e+08	2.5596e+10
57	1	anhui	1.35898e+09	3.25216e+08	9.96739e+08	3.06277e+08	6.64915e+06	3.56764e+07	7.65788e+09
58	1	zhejiang	1.00416e+10	1.7625e+09	2.1313e+09	1.53224e+09	1.10728e+07	9.57657e+08	4.33036e+10
59	1	shandong	1.36909e+10	4.37863e+09	8.05855e+09	2.02736e+09	1.10728e+07	9.77003e+08	5.92304e+10
60	1	shandong	7.07618e+09	1.14652e+09	1.5019e+09	5.47023e+08	1.5713e+07	2.07367e+08	1.7422e+10
61	1	zhejiang	1.18144e+09	3.93268e+08	8.49365e+08	1.97254e+08	6.07687e+06	5.59517e+07	1.7726e+10
62	1	zhejiang	3.05486e+09	5.69347e+08	1.48696e+09	2.63615e+08	7.4969e+06	1.10442e+08	1.55543e+10
63	1	guangdong	2.57728e+09	4.09317e+08	6.88482e+08	5.1004e+08	6.26193e+06	1.99236e+08	9.019e+09
64	1	jiangsu	2.90588e+09	5.86686e+08	1.04784e+09	5.20343e+08	8.12129e+06	8.43091e+07	1.29014e+10
65	1	anhui	8.75233e+08	4.52365e+08	1.59478e+09	1.05055e+08	2.19129e+06	5.3223e+07	1.32016e+10
66	1	jiangsu	1.21428e+10	3.62094e+09	6.46714e+09	5.92583e+08	7.06032e+06	3.4189e+08	1.9289e+10
67	1	zhejiang	4.47864e+08	9.77003e+08	4.66141e+08	7.47754e+07	3.14084e+06	4.96247e+07	1.02691e+10
68	1	guangdong	4.13431e+08	4.09317e+08	1.61497e+08	5.165e+07	3.33506e+06	1.33897e+07	1.1236e+09
69	1	beijing	1.45752e+09	2.74373e+08	5.58072e+08	1.93348e+08	5.3897e+06	5.42981e+07	4.51062e+09
70	1	guangdong	6.61486e+08	1.47597e+08	3.63031e+08	1.61497e+08	2.67645e+06	3.86478e+07	7.56577e+09
71	1	guangdong	6.68134e+08	9.41124e+07	3.70365e+08	4.06293e+07	1.03509e+06	2.56486e+07	3.81078e+09
72	1	henan	1.69339e+09	5.63681e+08	1.87149e+09	1.55165e+08	4.07345e+06	5.88204e+07	1.60167e+10
73	1	jiangsu	3.27636e+09	1.52093e+08	1.85287e+09	3.59419e+08	6.58299e+06	1.32223e+08	1.23868e+10
74	1	jiangsu	4.21783e+08	2.74373e+08	4.85165e+08	1.10442e+08	5.28297e+06	4.81581e+07	8.17871e+09
75	1	jiangsu	4.30303e+08	3.45326e+08	4.13431e+08	9.50583e+07	2.89936e+06	3.83623e+06	1.23015e+09
76	1	hunan	1.517e+09	2.71643e+08	1.04784e+09	1.74948e+08	3.64913e+06	4.81581e+07	7.00156e+09
77	1	guangdong	1.11264e+09	2.40926e+08	4.13431e+08	1.91424e+08	1.90501e+06	7.86093e+07	9.45207e+09
78	1	zhejiang	2.24058e+09	1.46129e+08	1.04784e+09	4.70826e+08	3.50605e+06	8.68767e+07	5.27634e+09
79	1	jiangsu	1.13512e+09	7.16579e+08	9.13309e+07	2.40926e+08	3.61282e+06	1.93848e+07	2.31116e+10
80	1	zhejiang	2.02736e+09	1.01425e+10	4.69611e+09	2.50111e+09	3.19602e+07	1.7276e+09	1.93218e+10
81	1	guangdong	2.51973e+10	9.86821e+08	2.1313e+09	3.3512e+08	3.43662e+06	1.95291e+08	1.42086e+11
82	1	tianjin	6.09053e+09	1.22057e+08	4.75558e+08	1.73207e+08	2.28072e+06	4.44556e+07	2.31787e+10
83	1	zhejiang	3.97219e+08	1.8903e+09	9.67282e+08	3.89354e+08	6.26193e+06	7.40315e+07	9.23808e+09
84	1	henan	3.17953e+09	2.29176e+08	1.27984e+09	2.53279e+08	2.87051e+06	5.5395e+07	2.18857e+10
85	1	shanghai	1.10157e+09	1.01951e+08	5.36191e+08	3.53214e+07	2.67645e+06	1.23603e+07	8.59804e+09
86	1	hunan	5.75069e+08	3.63031e+08	7.60891e+08	4.67348e+07	1.1213e+06	2.05835e+07	6.96596e+09
87	1	guangdong	6.61486e+08	1.67654e+09	7.1473e+09	2.30881e+09	1.08535e+07	9.48128e+08	4.86193e+09
88	1	zhejiang	1.84808e+10	2.94268e+08	7.84063e+08	1.71484e+08	2.89936e+06	2.12104e+07	3.60258e+10
89	1	jiangsu	1.44301e+09	1.30569e+09	3.02446e+09	1.6476e+08	2.67645e+06	1.76706e+08	1.35615e+10
90	1	guangdong	5.19001e+09	2.04774e+09	4.16507e+09	2.1101e+09	7.06032e+06	5.80848e+08	1.54319e+10
91	1	zhejiang	1.01425e+10	1.07975e+09	1.64334e+09	1.52093e+08	2.28072e+06	4.44556e+07	1.58637e+10
92	1	shandong	1.517e+09	9.86821e+08	1.27984e+09	2.05303e+08	3.40243e+06	1.50579e+08	1.61615e+10
93	1	jiangsu	4.16507e+09	7.86093e+07	3.8548e+08	9.3176e+07	2.42175e+06	3.10156e+07	2.47552e+10
94	1	shanghai	5.25573e+08	6.54904e+08	1.11264e+09	3.25216e+08	7.20294e+06	1.39002e+08	4.28634e+09
95	1	guangdong	1.5019e+09	3.8548e+08	5.4158e+08	3.70365e+08	4.45706e+06	1.30907e+08	1.33289e+10
96	1	hunan	1.81618e+09	7.84063e+08	9.20106e+08	1.32223e+08	3.91373e+06	1.33552e+08	9.7448e+09
97	1	henan	3.24376e+09	4.01212e+08	1.62699e+09	2.1583e+08	1.60719e+06	1.20843e+08	5.44847e+09
98	1	guangdong	1.9093e+09	5.92583e+08	1.57891e+09	3.38488e+08	5.33607e+06	1.6476e+08	7.79228e+09
99	1	shandong	4.20693e+09	2.82729e+08	1.35898e+09	1.23284e+08	2.39765e+06	4.18666e+07	8.01997e+09
100	1	jiangsu	1.18144e+09	8.16062e+08	3.97219e+08	1.0401e+08	2.59735e+06	5.26934e+07	9.17089e+09
101	1	henan	7.76261e+08	4.34627e+08	5.58072e+08	1.95796e+07	927270	1.42177e+07	3.05635e+08
102	1	guangdong	1.24201e+09	8.10032e+07	7.5332e+08	1.24523e+08	2.70334e+06	1.82559e+07	6.51974e+09
103	1	guangdong	5.80848e+08	1.87633e+08	2.79916e+08	1.10442e+08	4.78023e+06	3.98248e+07	5.69981e+09
104	1	fujian	2.94268e+08	2.03261e+08	1.74497e+09	1.25774e+08	2.28072e+06	4.58094e+07	5.84469e+09
105	1	guangdong	1.27984e+09	6.59779e+09	4.82663e+10	1.26383e+10	3.75056e+07	3.65733e+09	6.97162e+10
106	1	guangdong	8.03775e+10	1.10157e+09	1.69339e+09	4.43408e+08	3.91373e+06	7.70527e+07	8.54575e+09
107	1	hebei	4.88776e+09	4.30303e+08	3.54924e+09	4.17586e+08	7.64835e+06	2.17999e+08	1.13139e+10
108	1	shanghai	3.17953e+09	2.1583e+08	4.13431e+08	1.10442e+08	4.82828e+06	5.72298e+06	7.53934e+09
109	1	liaoning	8.16062e+08	1.01951e+08	7.38403e+08	1.52093e+08	5.66604e+06	2.29769e+07	3.6101e+09
110	1	fujian	6.10629e+08	7.31055e+08	9.77003e+08	5.75069e+08	6.99006e+06	1.30907e+08	3.93706e+09
111	1	zhejiang	2.81999e+09	1.37619e+08	6.10629e+08	7.6286e+07	2.67645e+06	1.05328e+07	4.21325e+09
112	1	guangdong	1.7625e+09	2.94268e+08	9.86821e+08	7.70527e+07	2.54591e+06	4.18666e+07	8.59289e+09
113	1	jilin	4.17586e+08	4.01212e+08	3.38488e+08	3.60349e+07	4.50185e+06	7.34845e+06	9.54707e+09
114	1	jiangsu	1.46129e+08	6.22964e+08	4.75558e+08	4.76789e+07	1.46886e+06	2.4155e+07	5.35923e+08
115	1	guangdong	8.40913e+08	2.71643e+08	7.38403e+08	1.47597e+08	6.92051e+06	4.14501e+07	1.88768e+10
116	1	shandong	7.02391e+08	1.5989e+08	4.99941e+08	1.55165e+08	2.35017e+06	6.97201e+07	9.1489e+09
117	1	gansu	8.40913e+08	9.96739e+08	7.5332e+08	8.86316e+07	3.50605e+06	3.39364e+07	1.06476e+10
118	1	guangdong	1.98721e+09	4.47864e+08	1.06901e+09	6.83397e+07	5.28297e+06	3.78825e+07	1.02978e+10
119	1	guangdong	1.20531e+09	2.01238e+08	7.09449e+08	2.33806e+08	2.78567e+06	3.497e+07	6.79056e+09
120	1	guangdong	1.47217e+09	5.98537e+08	1.34546e+09	3.25216e+08	4.92581e+06	7.93993e+07	1.66421e+10
121	1	liaoning	1.59478e+09	4.13431e+08	9.10951e+08	2.13682e+08	1.36956e+06	5.82351e+07	1.08074e+10
122	1	anhui	8.40913e+08	4.30303e+08	3.38488e+08	9.3176e+07	7.4223e+06	5.5395e+07	2.72768e+10
123	1	heilongjiang	7.16579e+08	1.60304e+07	5.30855e+08	7.04208e+07	2.37379e+06	3.4622e+07	1.9996e+10
124	1	guangdong	6.33908e+09	1.06901e+09	2.00719e+09	1.19331e+09	5.66604e+06	1.85766e+08	9.35896e+09
125	1	shanghai	1.01687e+09	2.17999e+08	4.09317e+08	2.24638e+08	4.73267e+06	6.24577e+07	6.80008e+09
126	1	jiangsu	4.85165e+08	3.32644e+07	2.29176e+08	9.60135e+07	3.23649e+06	5.3223e+07	8.68531e+09
127	1	shandong	2.99437e+09	9.38694e+08	1.48696e+09	2.38529e+08	1.32565e+07	9.9932e+07	4.07526e+09
128	1	beijing	2.76415e+09	1.87149e+09	1.48696e+09	4.21783e+08	1.06386e+07	1.73207e+08	3.27674e+10
129	1	henan	7.45824e+08	5.15166e+08	7.5332e+08	1.1964e+08	2.78567e+06	4.76789e+07	1.08042e+10
130	1	guangdong	1.34546e+09	4.70826e+08	6.29225e+08	3.28485e+08	2.67645e+06	7.04208e+07	1.41248e+10
131	1	hubei	2.71643e+08	4.94966e+08	1.23284e+08	5.88204e+07	3.40243e+06	4.14501e+07	8.50314e+09
132	1	liaoning	1.69339e+09	3.1479e+09	1.67654e+09	3.4189e+08	5.72298e+06	8.43091e+07	6.6561e+09
133	1	guangdong	5.47023e+08	1.68088e+08	4.43408e+08	8.26396e+07	4.73267e+06	4.81581e+07	6.34986e+09
134	1	zhejiang	3.02446e+09	2.97225e+08	1.41444e+09	5.4158e+08	2.78567e+06	9.9932e+07	2.14309e+10
135	1	hunan	1.66416e+08	5.82351e+07	2.45793e+08	2.69637e+07	2.62345e+06	1.22373e+07	1.88989e+08
136	1	heilongjiang	7.60891e+08	2.07367e+08	8.07942e+08	4.40132e+07	1.35593e+06	2.89187e+07	4.75233e+09
137	1	guangdong	3.89354e+08	2.05303e+08	3.25216e+08	3.63971e+07	2.78567e+06	2.27483e+07	1.2833e+09
138	1	guangdong	2.19621e+09	8.49365e+08	2.04774e+09	1.01951e+08	4.23969e+06	6.76597e+07	9.01089e+09
139	1	fujian	7.31055e+08	2.6894e+08	7.23781e+08	8.01973e+07	3.61282e+06	3.35988e+07	4.97057e+09
140	1	jiangxi	6.48389e+08	5.98537e+08	4.17586e+08	8.86316e+07	2.30364e+06	1.84394e+07	3.37142e+09
141	1	shanxi	2.13682e+08	7.55269e+07	4.09317e+08	2.16388e+07	1.57537e+06	1.09626e+07	1.78215e+08
142	1	guangdong	5.58072e+08	7.23781e+08	2.07367e+08	8.68767e+07	6.13794e+06	1.3625e+08	1.27564e+10
143	1	zhejiang	8.49365e+08	4.43408e+08	3.81645e+08	1.55165e+08	4.45706e+06	5.165e+07	2.09101e+10
144	1	guangdong	3.54924e+09	1.5632e+09	3.24376e+09	1.2671e+09	4.41271e+06	1.23284e+08	1.73872e+10
145	1	anhui	4.00176e+09	6.29225e+08	1.87149e+09	4.43408e+08	4.15573e+06	4.44556e+07	1.68818e+10
146	1	liaoning	4.21783e+08	2.88441e+08	3.31786e+08	7.70527e+07	1.2026e+06	1.68523e+07	6.98269e+09
147	1	guangdong	3.89354e+08	8.51564e+07	3.2198e+08	8.68767e+07	3.07864e+06	3.90362e+07	5.21288e+09
148	1	shaanxi	1.02709e+09	3.89354e+08	7.23781e+08	2.22402e+08	3.99279e+06	6.50066e+07	1.31567e+10
149	1	guangdong	3.88349e+09	5.25573e+08	2.60318e+09	1.01687e+09	5.78049e+06	2.60992e+08	1.94653e+10
150	1	tianjin	5.04966e+08	1.43235e+08	4.26022e+08	2.43977e+07	1.21469e+06	1.60304e+07	1.31486e+09
151	1	jiangsu	3.1479e+09	3.6668e+08	8.16062e+08	3.77847e+08	4.92581e+06	6.37194e+07	1.29725e+10
152	1	guangdong	1.78021e+09	1.11552e+08	5.75069e+08	5.70821e+07	2.84195e+06	2.12104e+07	4.73525e+09
153	1	guangdong	1.30569e+09	2.40926e+08	4.56912e+08	2.6894e+08	5.23041e+06	6.1221e+07	6.59844e+09
154	1	beijing	2.24638e+08	1.78482e+08	2.53279e+08	4.76789e+07	3.54128e+06	2.92094e+07	4.92358e+09
155	1	shaanxi	2.88441e+08	1.73207e+08	3.59419e+08	7.04208e+07	3.64913e+06	1.84394e+07	2.25835e+09
156	1	jiangsu	3.00212e+08	2.71643e+08	1.97254e+08	2.64297e+07	1.77622e+06	1.22373e+07	1.67503e+09
157	1	guangdong	2.2631e+09	1.44301e+09	8.84029e+08	3.45326e+08	8.79769e+06	6.43598e+07	2.80288e+10
158	1	guangdong	7.84063e+08	5.25573e+08	4.01212e+08	2.36155e+08	7.96048e+06	9.9932e+07	9.84372e+09
159	1	jiangsu	7.60891e+08	1.52093e+08	7.68537e+08	1.17271e+08	4.11438e+06	2.64297e+07	6.00345e+09
160	1	guangdong	7.68537e+08	1.87633e+08	9.67282e+08	7.93993e+07	1.15247e+07	5.165e+07	2.24196e+10
161	1	jiangsu	8.24263e+08	1.78482e+08	4.43408e+08	1.0401e+08	4.32533e+06	4.40132e+07	7.52202e+09
162	1	guangdong	5.52519e+08	4.01212e+08	2.88441e+08	2.1583e+08	3.99279e+06	1.46129e+08	6.50932e+09
163	1	guangdong	6.46714e+09	1.45752e+09	1.57891e+09	7.38403e+08	6.58299e+06	2.29176e+08	1.91928e+10
164	1	shandong	1.15805e+09	4.13431e+08	2.82729e+08	2.53934e+07	2.78567e+06	4.35753e+07	2.5593e+09
165	1	shanghai	8.57901e+08	4.17586e+08	5.36191e+08	1.27038e+08	5.44387e+06	7.25655e+07	1.15957e+10
166	1	beijing	7.04208e+07	4.35753e+07	1.27038e+08	4.81581e+07	2.70334e+06	5.1136e+07	6.1419e+09
167	1	shanghai	3.6668e+08	5.37578e+07	2.63615e+08	5.59517e+07	3.54128e+06	3.00989e+07	7.20399e+09
168	1	guangdong	9.20106e+08	1.39002e+08	5.36191e+08	1.29605e+08	3.14084e+06	4.0225e+07	3.98778e+09
169	1	guangdong	3.81645e+08	2.29176e+08	1.46129e+08	5.42981e+07	2.75795e+06	2.56486e+07	8.17205e+08
170	1	anhui	4.30303e+08	3.00212e+08	4.75558e+08	8.43091e+07	2.08442e+06	2.36766e+07	9.81507e+08
171	1	jiangxi	3.88349e+09	4.43408e+08	1.9093e+09	4.34627e+08	6.26193e+06	1.39002e+08	9.29274e+09
172	1	henan	3.81645e+08	3.3512e+08	3.00212e+08	3.94285e+07	2.47067e+06	1.82559e+07	6.01667e+09
173	1	guangdong	7.91943e+08	5.4158e+08	2.33806e+08	1.20843e+08	5.72298e+06	4.31417e+07	1.71936e+10
174	1	hubei	3.45326e+08	1.16104e+08	2.50758e+08	5.01235e+07	3.14084e+06	1.75401e+07	9.56522e+09
175	1	jiangsu	7.84063e+08	8.43091e+07	6.22964e+08	8.18173e+07	3.87478e+06	2.36766e+07	9.48128e+08
176	1	zhejiang	6.29225e+08	4.31417e+07	4.90041e+08	9.04221e+07	3.72285e+06	2.59064e+07	1.53885e+09
177	1	shanghai	3.06277e+08	2.88441e+08	1.87633e+08	8.51564e+07	2.54591e+06	2.77848e+07	6.65667e+08
178	1	liaoning	2.26895e+08	1.95291e+08	2.22402e+08	3.13273e+07	1.75855e+06	3.00989e+07	9.2694e+08
179	1	hunan	6.48389e+08	3.52302e+08	2.77131e+08	1.11552e+08	2.39765e+06	3.90362e+07	9.38709e+09
180	1	guangdong	9.57657e+08	2.53279e+08	5.15166e+08	1.10442e+08	3.04801e+06	4.10377e+07	7.96801e+09
181	1	zhejiang	7.5332e+08	8.16062e+08	7.16579e+08	1.10442e+08	4.07345e+06	5.26934e+07	1.28807e+10
182	1	shanghai	4.13431e+08	1.28315e+08	1.14949e+08	6.63199e+07	2.81367e+06	7.25655e+07	6.8801e+09
183	1	fujian	7.16579e+08	3.18776e+08	3.77847e+08	1.74948e+08	5.89727e+06	3.22814e+07	7.02331e+09
184	1	jiangsu	5.36191e+08	1.93348e+08	2.63615e+08	6.1221e+07	2.04314e+06	2.27483e+07	9.2058e+09
185	1	jiangsu	7.09449e+08	2.11556e+08	2.74373e+08	6.83397e+07	2.78567e+06	4.40132e+07	9.28996e+09
186	1	hunan	9.77003e+08	1.71484e+08	1.13512e+09	2.20189e+08	4.15573e+06	9.89376e+07	1.06476e+10
187	1	zhejiang	1.09061e+09	7.68537e+08	4.13431e+08	8.01973e+07	5.12684e+06	4.86421e+07	8.50228e+09
188	1	sichuan	5.47023e+08	1.20843e+08	3.89354e+08	7.86093e+07	5.17837e+06	3.04014e+07	5.67309e+09
189	1	guangdong	6.95402e+08	4.30303e+08	2.97225e+08	1.14949e+08	1.81211e+06	2.56486e+07	8.11273e+09
190	1	guangdong	2.50111e+09	2.63615e+08	1.05838e+09	4.61504e+08	9.3417e+06	8.26396e+07	3.22022e+10
191	1	zhejiang	2.17999e+08	1.89519e+08	1.80276e+08	4.72045e+07	1.81211e+06	1.16405e+07	7.29886e+08
192	1	jiangsu	2.07367e+08	1.93348e+08	3.74087e+08	3.42775e+07	1.21469e+06	1.05328e+07	7.70307e+08
193	1	shandong	3.15604e+08	1.37619e+08	6.18363e+07	2.27483e+07	2.10537e+06	1.04279e+07	5.8786e+08
194	1	fujian	3.06277e+08	2.88441e+08	1.17271e+08	4.10377e+07	4.03292e+06	1.70217e+07	6.7621e+09
195	1	beijing	3.45326e+08	1.82088e+08	4.13431e+08	5.21691e+07	1.83032e+06	1.07455e+07	7.67309e+08
196	1	hunan	1.72314e+10	1.83443e+09	1.27654e+10	4.93688e+09	1.39362e+07	1.14652e+09	6.2e+10
197	1	zhejiang	6.81632e+08	4.90041e+08	2.77131e+08	1.06111e+08	4.63896e+06	3.98248e+07	1.36077e+10
198	1	beijing	6.61486e+08	4.30303e+08	2.45793e+08	6.97201e+07	4.5928e+06	3.29335e+07	9.30762e+09
199	1	beijing	1.63121e+08	2.11556e+08	1.43235e+08	5.82351e+07	5.23041e+06	1.68523e+07	6.38224e+08
200	1	guangdong	1.20531e+09	1.35898e+09	2.33806e+08	1.53621e+08	1.04279e+07	2.45793e+08	1.90398e+10
201	1	zhejiang	5.04966e+08	1.93348e+08	3.00212e+08	4.31417e+07	1.77622e+06	1.71928e+07	4.93886e+09
202	1	shanghai	1.87633e+08	3.09355e+08	1.73207e+08	4.40132e+07	2.23555e+06	1.06386e+07	7.54148e+08
203	1	jiangsu	2.33806e+08	1.69778e+08	1.22057e+08	4.91309e+07	2.75795e+06	1.01197e+07	7.10443e+08
204	1	jiangxi	2.13682e+08	9.22488e+07	1.27038e+08	4.06293e+07	2.28072e+06	1.40762e+07	3.88039e+09
205	1	beijing	1.11264e+09	3.70365e+08	2.43347e+08	1.22057e+08	5.07582e+06	6.90264e+07	5.78365e+09
206	1	shanxi	3.6668e+08	1.95291e+08	3.55843e+08	5.01235e+07	1.49854e+06	2.07904e+07	9.37005e+08
207	1	hebei	1.85766e+08	2.36155e+08	1.06111e+08	3.60349e+07	6.38844e+06	2.01759e+07	1.22426e+09
208	1	hubei	1.68902e+10	3.80659e+09	4.69611e+09	1.27984e+09	4.3688e+06	6.41937e+08	1.77296e+10
209	1	beijing	8.16062e+08	1.01951e+08	3.97219e+08	1.76706e+08	9.06563e+06	5.26934e+07	9.38426e+09
210	1	shandong	3.01665e+10	3.24376e+09	4.37863e+09	1.78021e+09	6.78347e+06	1.14652e+09	2.57448e+10
211	1	xinjiang	3.75899e+10	1.49803e+10	2.75702e+10	2.00719e+09	1.37975e+07	1.2927e+09	5.71245e+10
212	1	shanghai	6.62972e+11	7.27286e+10	7.87859e+10	1.84808e+10	2.75083e+07	8.38743e+09	1.30288e+12
213	1	beijing	3.40127e+10	4.55732e+09	1.22648e+10	3.41008e+09	1.32565e+07	2.24058e+09	2.53311e+10
214	1	shanghai	4.90041e+08	1.16968e+09	3.45326e+08	7.47754e+07	3.47116e+06	5.01235e+07	1.43168e+10
215	1	gansu	1.79811e+09	5.36191e+08	1.78021e+09	2.53279e+08	1.46886e+06	5.21691e+07	5.77787e+09
216	1	liaoning	9.10951e+08	3.25216e+08	4.26022e+08	2.94268e+08	5.95654e+06	1.4798e+07	4.16674e+09
217	1	jiangsu	5.56632e+09	8.40913e+08	2.62934e+09	8.07942e+08	5.02532e+06	2.63615e+08	8.98389e+09
218	1	jiangsu	2.23479e+10	4.37863e+09	2.51973e+10	1.47217e+09	4.8768e+06	7.02391e+08	2.7653e+10
219	1	henan	5.85171e+09	8.49365e+08	3.41008e+09	4.75558e+08	5.02532e+06	2.20189e+08	2.37988e+10
220	1	shandong	3.62094e+09	3.45326e+08	1.14652e+09	4.26022e+08	3.83623e+06	1.01951e+08	6.02811e+09
221	1	sichuan	8.32548e+08	4.75558e+08	4.34627e+08	1.00936e+08	2.75795e+06	1.60304e+07	5.37756e+09
222	1	hubei	4.09317e+08	9.13309e+07	2.91339e+08	6.18363e+07	2.84195e+06	4.62698e+07	4.00537e+09
223	1	shaanxi	6.10629e+08	1.73207e+08	3.48797e+08	1.33552e+08	2.52058e+06	2.09993e+07	1.92482e+09
224	1	jiangsu	1.59066e+10	7.97836e+09	1.25126e+10	1.01687e+09	4.2823e+06	2.75083e+07	8.48784e+09
225	1	zhejiang	1.92848e+09	4.09317e+08	1.92848e+09	4.99941e+08	6.99006e+06	2.07367e+08	1.211e+10
226	1	tianjin	8.66524e+08	2.40926e+08	4.70826e+08	1.44675e+08	2.98766e+06	3.71324e+07	8.13385e+09
227	1	shanghai	6.21356e+09	1.7625e+09	1.54764e+09	5.4158e+08	8.20291e+06	2.01238e+08	1.8979e+10
228	1	guangdong	4.16507e+09	9.96739e+08	1.92848e+09	6.88482e+08	1.58709e+07	2.33806e+08	2.26358e+10
229	1	hebei	4.04198e+09	1.41444e+09	2.37913e+09	4.56912e+08	2.87051e+06	2.05303e+08	1.83629e+10
230	1	anhui	1.13512e+09	7.99902e+08	1.79811e+09	1.49081e+08	2.95793e+06	1.32223e+08	9.9536e+09
231	1	beijing	5.36191e+08	9.13309e+07	8.84029e+08	8.77499e+07	2.39765e+06	4.31417e+07	4.14928e+09
232	1	zhejiang	5.29484e+09	1.79811e+09	2.76415e+09	5.30855e+08	4.11438e+06	1.20843e+08	2.54785e+10
233	1	anhui	7.74258e+09	5.86686e+08	1.38643e+09	2.17999e+08	4.32533e+06	2.07367e+08	1.31042e+10
234	1	jiangsu	1.07697e+10	2.57728e+09	1.46836e+10	1.9093e+09	2.16388e+07	4.94966e+08	3.64534e+10
235	1	jiangxi	3.47896e+09	1.05838e+09	2.06832e+09	2.01238e+08	2.89936e+06	1.40399e+08	1.09171e+10
236	1	shandong	8.97236e+10	2.46983e+10	1.706e+10	7.89899e+09	4.32533e+06	2.45159e+09	6.40993e+10
237	1	zhejiang	8.05855e+09	3.41008e+09	3.62094e+09	1.59478e+09	6.85165e+06	5.30855e+08	2.61287e+10
238	1	hubei	4.83912e+09	5.24216e+09	6.73106e+09	5.15166e+08	5.12684e+06	3.3512e+08	6.38243e+10
239	1	shanghai	9.15361e+10	1.55916e+10	1.6391e+10	7.00577e+09	6.45264e+06	1.53224e+09	4.85374e+10
240	1	shanghai	6.54904e+08	1.74948e+08	1.93348e+08	9.13309e+07	1.2898e+06	2.07904e+07	2.09873e+09
241	1	sichuan	6.51527e+10	1.02444e+10	1.81149e+10	4.37863e+09	4.50185e+06	1.2671e+09	4.3538e+10
242	1	beijing	8.75233e+08	6.04553e+08	1.68088e+08	1.5989e+08	2.25802e+06	3.32644e+07	1.78075e+09
243	1	qinghai	1.16667e+10	2.50111e+09	3.27636e+09	6.04553e+08	7.88127e+06	1.37619e+08	2.29137e+10
244	1	jiangsu	1.30232e+10	1.41444e+09	2.30881e+09	3.4189e+08	5.12684e+06	2.58395e+08	1.00597e+10
245	1	beijing	3.30929e+09	4.61504e+08	1.33207e+09	6.10629e+08	4.92581e+06	3.81645e+08	1.12631e+10
246	1	jiangsu	2.73665e+09	1.42866e+09	2.15272e+09	2.94268e+08	8.20291e+06	1.01951e+08	5.69811e+09
247	1	shanghai	2.1258e+10	4.04198e+09	4.55732e+09	1.78021e+09	429338	9.10951e+08	3.2341e+10
248	1	guangdong	2.9275e+10	1.6391e+10	1.02444e+10	2.45159e+09	1.77164e+07	1.92848e+09	1.20113e+11
249	1	zhejiang	4.16507e+09	7.76261e+08	1.33207e+09	4.61504e+08	4.92581e+06	1.61497e+08	2.00882e+10
250	1	shanghai	7.76261e+08	3.25216e+08	8.66524e+08	1.05055e+08	5.3897e+06	3.71324e+07	8.04889e+09
251	1	jiangsu	2.79193e+09	4.70826e+08	1.31882e+09	1.23284e+08	4.2823e+06	1.07455e+07	4.39661e+09
252	1	shanghai	7.8002e+10	4.03154e+10	3.50486e+10	6.33908e+09	7.64835e+06	2.47622e+09	1.41689e+11
253	1	zhejiang	1.20219e+10	1.7625e+09	3.34255e+09	1.30569e+09	8.04048e+06	4.99941e+08	3.53902e+10
254	1	zhejiang	1.69339e+09	2.36155e+08	1.14652e+09	2.40926e+08	4.3688e+06	3.82632e+07	8.54746e+09
255	1	zhejiang	3.8548e+08	6.04553e+08	1.69778e+08	7.32948e+07	5.78049e+06	4.35753e+07	9.27775e+08
256	1	shanghai	5.04966e+08	1.80276e+08	1.17271e+08	7.93993e+07	2.67645e+06	5.66604e+06	1.5324e+09
257	1	zhejiang	1.14652e+09	4.30303e+08	3.70365e+08	1.14949e+08	4.32533e+06	3.39364e+07	6.30936e+09
258	1	guangdong	1.07975e+09	5.30855e+08	4.47864e+08	1.95291e+08	4.50185e+06	4.18666e+07	1.35207e+09
1	2	shanghai	2.02212e+10	2.62934e+09	6.09053e+09	1.64334e+09	9.62621e+06	1.91424e+08	1.58955e+10
2	2	guangdong	8.72972e+09	4.85165e+08	1.21742e+09	5.92583e+08	8.12129e+06	2.01238e+08	9.08782e+09
3	2	guangdong	1.07697e+10	4.46707e+09	7.36496e+09	1.53224e+09	1.91919e+07	1.07975e+09	2.79281e+10
4	2	guangdong	1.0635e+11	2.64891e+10	5.12509e+10	8.81746e+09	2.89187e+07	4.24921e+09	8.83878e+10
5	2	guangdong	1.58655e+11	1.72314e+10	3.72158e+10	1.16667e+10	3.71324e+07	6.02993e+09	1.92008e+11
6	2	henan	9.64784e+09	1.79811e+09	2.96457e+09	8.57901e+08	5.66604e+06	4.61504e+08	1.91181e+10
7	2	jiangxi	6.93606e+09	2.00719e+09	2.24058e+09	6.10629e+08	1.01197e+07	2.20189e+08	6.86018e+09
8	2	hebei	6.86704e+09	2.59646e+10	1.16667e+10	5.04966e+08	5.49858e+06	1.91424e+08	9.88121e+09
9	2	anhui	1.25126e+10	4.04198e+09	3.17953e+09	1.21742e+09	3.36857e+06	6.81632e+08	7.35981e+09
10	2	guangdong	3.37615e+09	1.47217e+09	1.20531e+09	6.10629e+08	1.11841e+07	1.10442e+08	1.1253e+10
11	2	jiangsu	7.31055e+08	6.22964e+08	1.16968e+09	5.76558e+07	1.34244e+06	308661	2.70698e+09
12	2	chongqing	7.87859e+10	2.46983e+10	2.27994e+10	5.56632e+09	1.2994e+07	3.21149e+09	7.1424e+10
13	2	guangdong	2.76415e+09	5.25573e+08	2.19621e+09	5.36191e+08	6.99006e+06	1.13805e+08	9.48995e+09
14	2	guangdong	1.08498e+11	9.52719e+10	2.72959e+10	5.67876e+09	2.05835e+07	5.03662e+09	1.58957e+11
15	2	hubei	2.47622e+09	3.74087e+08	4.9865e+09	8.49365e+08	3.76027e+06	6.83397e+07	9.22792e+09
16	2	guangdong	2.35546e+09	5.30855e+08	9.53042e+06	1.39002e+08	3.07864e+06	8.43091e+07	1.92774e+10
17	2	beijing	6.91815e+10	5.83661e+10	7.87859e+10	6.09053e+09	3.00989e+07	4.12363e+09	1.67945e+11
18	2	sichuan	5.91052e+09	1.57891e+09	1.57891e+09	6.68134e+08	2.59064e+07	2.33806e+08	1.51263e+10
19	2	hubei	1.27984e+09	5.15166e+08	9.48128e+08	1.74948e+08	2.70334e+06	5.65141e+07	8.22216e+09
20	2	guangdong	3.54924e+09	9.96739e+08	2.15272e+09	5.80848e+08	8.36862e+06	1.1964e+08	7.14658e+09
21	2	anhui	8.38743e+09	1.31882e+09	3.44434e+09	1.61081e+09	8.88611e+06	3.00212e+08	3.45578e+10
22	2	heilongjiang	5.4561e+09	8.84029e+08	1.74497e+09	1.00676e+09	3.83623e+06	3.15604e+08	1.38258e+10
23	2	zhejiang	2.2631e+09	4.85165e+08	1.48696e+09	3.06277e+08	4.45706e+06	1.44675e+08	7.62045e+09
24	2	zhejiang	1.20531e+09	5.58072e+08	4.99941e+08	2.29176e+08	1.45049e+07	9.04221e+07	9.56905e+09
25	2	jiangsu	2.1313e+09	1.21742e+09	4.75558e+08	6.43598e+07	4.41271e+06	1.62335e+06	3.95956e+09
26	2	ningxia	8.75233e+08	5.25573e+08	1.71041e+09	1.50579e+08	1.67278e+06	3.22814e+07	6.37851e+09
27	2	zhejiang	3.41008e+09	5.63681e+08	6.41937e+08	2.01238e+08	2.73051e+06	1.17271e+08	1.15022e+10
28	2	guangdong	6.93606e+09	8.49365e+08	3.88349e+09	1.24201e+09	2.01759e+07	5.86686e+08	2.55755e+10
29	2	jiangsu	2.42719e+09	1.15805e+09	1.64334e+09	2.50758e+08	3.30187e+06	8.18173e+07	6.40343e+09
30	2	zhejiang	8.13954e+09	5.29484e+09	3.47896e+09	8.49365e+08	1.58709e+07	1.52093e+08	6.32208e+10
31	2	guizhou	2.2631e+09	8.57901e+08	7.91943e+08	4.47864e+08	4.1975e+06	2.13682e+08	1.08107e+10
32	2	shanghai	4.42262e+09	1.42866e+09	1.38643e+09	6.35549e+08	7.57225e+06	3.38488e+08	9.95759e+09
33	2	guangdong	8.16062e+08	5.69347e+08	1.517e+09	1.43235e+08	4.15573e+06	3.94285e+07	8.66797e+09
34	2	jiangxi	2.96457e+09	4.38995e+08	1.69339e+09	2.1583e+08	3.23649e+06	1.29605e+08	1.22709e+10
35	2	zhejiang	2.68246e+09	1.82088e+08	4.52365e+08	1.3625e+08	2.35017e+06	3.42775e+07	9.57959e+09
36	2	guangdong	2.57728e+09	1.95291e+08	1.2545e+09	4.01212e+08	5.28297e+06	1.52093e+08	5.95621e+09
37	2	hebei	1.41444e+09	7.16579e+08	8.57901e+08	2.07367e+08	9.06563e+06	4.43408e+08	2.01285e+10
38	2	anhui	4.74331e+09	2.30881e+09	3.24376e+09	3.97219e+08	6.13794e+06	3.28485e+08	1.0466e+10
39	2	jiangsu	1.18144e+09	3.89354e+08	6.54904e+08	1.69778e+08	4.15573e+06	4.53536e+07	6.67743e+09
40	2	guangdong	1.78021e+09	2.60992e+08	7.84063e+08	3.52302e+08	3.33506e+06	7.93993e+07	5.1843e+09
41	2	jiangsu	1.87149e+09	8.84029e+08	1.09061e+09	2.11556e+08	4.68558e+06	1.3625e+08	6.93606e+09
42	2	guangdong	3.34255e+09	1.38643e+09	1.81618e+09	2.6894e+08	1.73656e+07	1.0401e+08	7.93302e+09
43	2	zhejiang	4.85165e+08	1.63121e+08	4.05244e+08	5.5395e+07	2.5715e+06	2.16388e+07	1.51185e+09
44	2	zhejiang	7.36496e+09	4.34627e+08	2.35546e+09	7.76261e+08	2.06368e+06	3.16421e+07	1.87939e+10
45	2	zhejiang	3.11658e+09	2.55824e+08	1.65986e+09	4.21783e+08	1.33897e+07	1.07178e+08	7.71398e+09
46	2	zhejiang	7.29167e+09	6.88482e+08	7.76261e+08	4.94966e+08	3.10958e+06	1.32223e+08	9.82307e+09
47	2	guangdong	7.99902e+08	1.23284e+08	1.3625e+08	1.10442e+08	2.81367e+06	1.00191e+07	2.68219e+09
48	2	guangdong	1.7276e+09	3.0323e+08	2.33202e+09	2.71643e+08	8.79769e+06	7.78271e+07	1.37816e+10
49	2	guangdong	1.83443e+09	3.59419e+08	6.29225e+08	3.12464e+08	6.64915e+06	1.3625e+08	5.96814e+09
50	2	guangdong	4.42262e+09	3.21149e+09	2.70942e+09	1.35898e+09	1.22373e+07	3.63031e+08	7.9148e+09
51	2	jiangsu	4.60312e+09	1.61081e+09	5.79348e+09	6.48389e+08	1.141e+07	3.15604e+08	1.2837e+10
52	2	guangdong	2.88441e+08	6.76597e+07	4.34627e+08	5.5395e+07	7.20294e+06	1.00191e+07	6.54054e+08
53	2	guangdong	1.40037e+09	2.48263e+08	1.30569e+09	1.55165e+08	4.82828e+06	6.37194e+07	9.18374e+09
54	2	gansu	5.4561e+09	1.19331e+09	4.12363e+09	6.88482e+08	1.15247e+07	2.91339e+08	1.3297e+10
55	2	henan	8.24263e+08	1.13805e+08	3.48797e+08	1.76706e+08	2.89936e+06	4.10377e+07	4.42262e+09
56	2	fujian	1.19023e+10	4.33506e+09	4.93688e+09	1.20531e+09	4.78023e+06	3.45326e+08	2.90243e+10
57	2	anhui	1.34546e+09	4.52365e+08	9.86821e+08	3.15604e+08	7.20294e+06	4.49024e+07	8.27662e+09
58	2	zhejiang	1.32863e+10	2.76415e+09	3.02446e+09	2.21829e+09	1.12965e+07	1.42866e+09	4.07369e+10
59	2	shandong	1.92351e+10	3.47896e+09	9.55184e+09	2.68246e+09	1.32565e+07	1.34546e+09	4.76049e+10
60	2	shandong	7.29167e+09	7.5332e+08	1.33207e+09	5.25573e+08	1.70217e+07	2.17999e+08	1.38479e+10
61	2	zhejiang	1.67654e+09	4.43408e+08	9.38694e+08	2.58395e+08	8.53768e+06	8.01973e+07	1.31923e+10
62	2	zhejiang	3.41008e+09	6.35549e+08	2.02736e+09	2.94268e+08	9.53042e+06	1.4181e+08	1.07299e+10
63	2	guangdong	3.37615e+09	7.91943e+08	1.53224e+09	6.81632e+08	1.17575e+07	2.29176e+08	3.17513e+10
64	2	jiangsu	3.1479e+09	1.15805e+09	1.04784e+09	5.63681e+08	8.71015e+06	8.18173e+07	9.92776e+09
65	2	anhui	1.67654e+09	7.91943e+08	1.64334e+09	1.24523e+08	3.04801e+06	8.18173e+07	9.86639e+09
66	2	jiangsu	1.13218e+10	3.08556e+09	1.02444e+10	7.68537e+08	6.58299e+06	4.17586e+08	2.00862e+10
67	2	zhejiang	6.88482e+08	5.47023e+08	4.80338e+08	1.4181e+08	8.04048e+06	5.70821e+07	9.6276e+09
68	2	guangdong	4.05244e+08	2.77131e+08	6.48389e+08	5.48438e+07	3.43662e+06	1.37975e+07	7.30263e+09
69	2	beijing	1.78021e+09	3.93268e+08	8.24263e+08	2.20189e+08	5.78049e+06	7.78271e+07	4.71258e+09
70	2	guangdong	7.23781e+08	3.09355e+08	4.38995e+08	1.69778e+08	3.68581e+06	5.26934e+07	7.00998e+09
71	2	guangdong	5.72103e+10	6.93606e+09	1.42497e+10	1.55916e+10	806130	5.58072e+08	1.56967e+11
72	2	henan	2.96457e+09	2.17436e+09	1.85287e+09	1.83918e+08	4.50185e+06	1.01951e+08	1.9057e+10
73	2	jiangsu	3.30929e+09	1.66416e+08	1.78021e+09	4.13431e+08	6.38844e+06	1.33552e+08	1.05374e+10
74	2	jiangsu	5.15166e+08	8.24263e+08	4.80338e+08	1.30907e+08	5.78049e+06	5.26934e+07	6.90422e+09
75	2	jiangsu	1.5989e+08	1.17271e+08	1.28315e+08	3.86478e+07	1.72373e+06	1.07733e+06	4.14507e+08
76	2	hunan	1.44301e+09	3.4189e+08	1.2671e+09	2.01238e+08	3.91373e+06	4.67348e+07	5.82602e+09
77	2	guangdong	1.34546e+09	2.77131e+08	5.04966e+08	2.24638e+08	2.32679e+06	7.78271e+07	8.52186e+09
78	2	zhejiang	2.55163e+09	4.09317e+08	1.16968e+09	4.99941e+08	3.64913e+06	1.0401e+08	5.47194e+09
79	2	jiangsu	8.92914e+08	2.8557e+08	2.91339e+08	1.44675e+08	4.11438e+06	5.59517e+07	1.75989e+10
80	2	zhejiang	5.30855e+08	1.36909e+10	6.6641e+09	3.41008e+09	3.94285e+07	2.42719e+09	1.26598e+10
81	2	guangdong	3.2032e+10	6.95402e+08	2.21829e+09	4.80338e+08	3.01768e+06	2.53279e+08	7.47328e+09
82	2	tianjin	7.51374e+09	7.5332e+08	4.38995e+08	1.46129e+08	2.89936e+06	8.77499e+07	1.97892e+10
83	2	zhejiang	4.21783e+08	2.70942e+09	1.19331e+09	4.56912e+08	6.45264e+06	9.3176e+07	7.16949e+09
84	2	henan	3.62094e+09	5.63681e+08	1.20531e+09	2.50758e+08	2.98766e+06	5.5395e+07	1.73282e+10
85	2	shanghai	1.16968e+09	1.3625e+08	5.20343e+08	3.04014e+07	2.42175e+06	1.39362e+07	6.7042e+09
86	2	hunan	4.99941e+08	5.98537e+08	9.67282e+08	7.32948e+07	2.23555e+06	4.86421e+07	7.45611e+09
87	2	guangdong	1.2927e+09	1.37264e+09	9.55184e+09	2.52624e+09	1.12965e+07	1.44301e+09	5.28533e+09
88	2	zhejiang	2.67553e+10	3.84485e+09	7.16579e+08	6.35549e+08	9.15674e+06	2.8631e+07	4.20573e+10
89	2	jiangsu	9.84274e+09	1.19331e+09	2.96457e+09	2.36155e+08	2.84195e+06	2.11556e+08	4.64619e+10
90	2	guangdong	6.21356e+09	4.64938e+09	6.40279e+09	2.55163e+09	5.78049e+06	9.29353e+08	1.03505e+10
91	2	zhejiang	1.38285e+10	7.76261e+08	1.78021e+09	2.74373e+08	2.70334e+06	1.13805e+08	4.76476e+10
92	2	shandong	2.2631e+09	6.41937e+08	1.27984e+09	1.97254e+08	3.79805e+06	1.73207e+08	1.01425e+10
93	2	jiangsu	4.12363e+09	1.17271e+08	4.05244e+08	9.89376e+07	2.37379e+06	3.39364e+07	1.43068e+10
94	2	shanghai	5.47023e+08	6.16766e+08	1.12382e+09	3.4189e+08	9.3417e+06	1.47597e+08	5.43106e+09
95	2	guangdong	2.73665e+09	3.6668e+08	5.52519e+08	3.81645e+08	4.5928e+06	1.30907e+08	9.19661e+09
96	2	hunan	1.98721e+09	9.67282e+08	1.03742e+09	1.56725e+08	4.5471e+06	1.34894e+08	8.37067e+09
97	2	henan	3.11658e+09	1.58299e+08	1.57891e+09	2.6894e+08	2.02281e+06	1.34894e+08	5.68615e+09
98	2	guangdong	2.0891e+09	1.20531e+09	1.65986e+09	4.70826e+08	6.07687e+06	1.74948e+08	4.92604e+09
99	2	shandong	4.93688e+09	4.26022e+08	3.17953e+09	1.33552e+08	2.42175e+06	4.81581e+07	7.68473e+09
100	2	jiangsu	1.65986e+09	1.74497e+09	4.05244e+08	1.25774e+08	3.26902e+06	6.18363e+07	1.59002e+10
101	2	henan	5.86686e+08	2.8557e+08	4.43408e+08	2.8064e+07	994505	4.81581e+07	7.60979e+09
102	2	guangdong	1.59478e+09	2.91339e+08	8.40913e+08	1.53621e+08	2.39765e+06	2.61667e+07	4.88581e+09
103	2	guangdong	7.91943e+08	3.6668e+08	2.97225e+08	1.05055e+08	3.50605e+06	4.76789e+07	5.22908e+09
104	2	fujian	4.56912e+08	4.90041e+08	1.92848e+09	1.58299e+08	2.70334e+06	6.24577e+07	5.33631e+09
105	2	guangdong	1.41444e+09	7.66554e+09	5.4967e+10	1.41079e+10	4.53536e+07	4.51197e+09	6.66352e+10
106	2	guangdong	1.03207e+11	1.67654e+09	3.34255e+09	1.13512e+09	9.3417e+06	3.4189e+08	1.67073e+11
107	2	hebei	1.20219e+10	5.36191e+08	3.65733e+09	4.43408e+08	8.20291e+06	2.38529e+08	1.44073e+10
108	2	shanghai	3.80659e+09	2.13682e+08	5.92583e+08	9.89376e+07	4.73267e+06	4.03292e+06	7.18959e+09
109	2	liaoning	7.09449e+08	1.16104e+08	7.23781e+08	1.61497e+08	5.17837e+06	2.8064e+07	6.80416e+09
110	2	fujian	7.5332e+08	5.36191e+08	1.19331e+09	6.61486e+08	7.88127e+06	1.34894e+08	1.00667e+10
111	2	zhejiang	3.44434e+09	6.04553e+08	6.54904e+08	8.10032e+07	2.89936e+06	1.42177e+07	8.12572e+09
112	2	guangdong	1.40037e+09	1.73207e+08	1.00676e+09	6.18363e+07	2.06368e+06	4.44556e+07	1.14151e+10
113	2	jilin	2.71643e+08	8.10032e+07	3.52302e+08	3.86478e+07	3.61282e+06	4.3688e+06	4.91071e+08
114	2	jiangsu	1.1964e+08	3.48797e+08	6.29225e+08	1.25774e+08	1.48363e+06	4.81581e+07	1.22489e+10
115	2	guangdong	1.13512e+09	4.80338e+08	6.95402e+08	1.83918e+08	1.31246e+07	6.90264e+07	1.20991e+10
116	2	shandong	7.16579e+08	1.43235e+08	5.98537e+08	1.95291e+08	2.23555e+06	5.5395e+07	5.37004e+09
117	2	gansu	1.5632e+09	2.97225e+08	8.75233e+08	1.09343e+08	3.68581e+06	3.29335e+07	9.11693e+09
118	2	guangdong	2.37913e+09	5.52519e+08	1.06901e+09	8.60123e+07	5.28297e+06	8.60123e+07	6.60307e+09
119	2	guangdong	1.2927e+09	2.09451e+08	8.32548e+08	2.60992e+08	6.99006e+06	3.0707e+07	4.03592e+09
120	2	guangdong	1.5632e+09	5.86686e+08	1.47217e+09	3.6668e+08	2.21331e+06	8.26396e+07	1.46499e+10
121	2	liaoning	1.24201e+09	4.09317e+08	8.84029e+08	2.03261e+08	2.1479e+06	4.81581e+07	6.78039e+09
122	2	anhui	9.01888e+08	5.25573e+08	3.70365e+08	1.02975e+08	8.04048e+06	5.165e+07	1.43039e+10
123	2	heilongjiang	6.29225e+08	1.18757e+07	6.10629e+08	1.56725e+08	2.4955e+06	4.14501e+07	1.06146e+10
124	2	guangdong	7.00577e+09	8.40913e+08	2.37913e+09	1.30569e+09	8.53768e+06	2.09451e+08	9.71659e+09
125	2	shanghai	1.22966e+09	1.95291e+08	4.38995e+08	2.63615e+08	5.23041e+06	8.18173e+07	6.72299e+09
126	2	jiangsu	6.81632e+08	1.47597e+08	3.52302e+08	1.08255e+08	3.30187e+06	6.43598e+07	9.03164e+09
127	2	shandong	6.09053e+09	1.79811e+09	2.62934e+09	4.85165e+08	1.35243e+07	1.73207e+08	1.95531e+10
128	2	beijing	3.47896e+09	1.9093e+09	1.78021e+09	6.35549e+08	1.63543e+07	2.24638e+08	3.38431e+10
129	2	henan	1.11264e+09	6.35549e+08	1.09061e+09	1.85766e+08	4.5471e+06	6.83397e+07	6.52691e+09
130	2	guangdong	2.33202e+09	5.4158e+08	1.54764e+09	4.17586e+08	4.11438e+06	1.16104e+08	1.31725e+10
131	2	hubei	3.59419e+08	4.99941e+08	1.49081e+08	7.40315e+07	3.72285e+06	5.06272e+07	5.66402e+09
132	2	liaoning	2.02736e+09	1.38643e+09	2.21829e+09	4.13431e+08	5.44387e+06	9.89376e+07	3.38702e+10
133	2	guangdong	5.15166e+08	1.28315e+08	4.17586e+08	1.00936e+08	4.50185e+06	4.06293e+07	4.61741e+09
134	2	zhejiang	3.37615e+09	2.2631e+09	1.45752e+09	5.36191e+08	2.62345e+06	9.9932e+07	1.39104e+10
135	2	hunan	1.63121e+08	1.99236e+08	2.17999e+08	3.13273e+07	2.89936e+06	1.28647e+07	1.29244e+09
136	2	heilongjiang	1.31882e+09	4.38995e+08	8.66524e+08	6.18363e+07	1.60719e+06	5.42981e+07	4.03108e+09
137	2	guangdong	5.58072e+08	4.05244e+08	4.01212e+08	5.21691e+07	3.50605e+06	2.64297e+07	8.957e+09
138	2	guangdong	2.24058e+09	4.05244e+08	2.28584e+09	1.14949e+08	4.82828e+06	7.25655e+07	7.10099e+09
139	2	fujian	9.96739e+08	3.3512e+08	5.63681e+08	1.12673e+08	4.78023e+06	3.94285e+07	5.38778e+09
140	2	jiangxi	6.95402e+08	7.02391e+08	4.13431e+08	1.0401e+08	2.39765e+06	2.64297e+07	6.90147e+09
141	2	shanxi	3.3512e+08	8.34702e+07	3.70365e+08	2.4155e+07	1.43978e+06	1.33897e+07	7.67078e+08
142	2	guangdong	7.09449e+08	4.70826e+08	1.80276e+08	9.04221e+07	7.80285e+06	1.20843e+08	9.16264e+09
143	2	zhejiang	1.09061e+09	6.88482e+08	6.41937e+08	2.03261e+08	4.68558e+06	9.79531e+07	1.22722e+10
144	2	guangdong	5.13836e+09	9.01888e+08	4.51197e+09	1.5019e+09	5.72298e+06	2.71643e+08	1.10534e+10
145	2	anhui	8.55687e+09	7.45824e+08	3.17953e+09	7.23781e+08	6.0164e+06	4.72045e+07	1.97694e+10
146	2	liaoning	6.04553e+08	1.33552e+08	3.81645e+08	1.27038e+08	1.48363e+06	4.0225e+07	8.45818e+09
147	2	guangdong	4.47864e+08	1.34894e+08	3.12464e+08	1.0401e+08	3.07864e+06	3.35988e+07	1.40879e+09
148	2	shaanxi	1.09061e+09	5.58072e+08	7.38403e+08	2.45793e+08	4.15573e+06	6.24577e+07	8.97133e+09
149	2	guangdong	6.09053e+09	7.02391e+08	4.51197e+09	1.71041e+09	1.08535e+07	4.85165e+08	8.98569e+09
150	2	tianjin	6.29225e+08	6.76597e+07	4.47864e+08	3.19602e+07	1.2898e+06	1.71928e+07	3.19515e+09
151	2	jiangsu	2.96457e+09	5.63681e+08	8.75233e+08	3.8548e+08	4.8768e+06	8.34702e+07	8.57656e+09
152	2	guangdong	4.20693e+09	4.21783e+08	7.09449e+08	9.89376e+07	2.9285e+06	2.3441e+07	1.09762e+10
153	2	guangdong	2.40304e+09	5.58072e+08	5.80848e+08	3.18776e+08	6.92051e+06	1.09343e+08	1.02434e+10
154	2	beijing	2.24638e+08	1.44675e+08	3.3512e+08	4.58094e+07	3.1724e+06	2.66954e+07	1.36579e+09
155	2	shaanxi	1.31882e+09	2.94268e+08	1.2671e+09	1.6476e+08	3.07864e+06	6.00087e+07	6.01667e+09
156	2	jiangsu	4.05244e+08	2.60992e+08	2.38529e+08	4.27124e+07	2.44609e+06	2.43977e+07	1.45504e+09
157	2	guangdong	2.30881e+09	2.00719e+09	1.05838e+09	3.97219e+08	1.75401e+07	1.01951e+08	1.75549e+10
158	2	guangdong	7.99902e+08	5.04966e+08	4.99941e+08	2.43347e+08	7.80285e+06	1.0401e+08	6.841e+09
159	2	jiangsu	8.24263e+08	1.97254e+08	7.38403e+08	1.1964e+08	3.68581e+06	3.4622e+07	4.69188e+09
160	2	guangdong	8.57901e+08	8.84029e+08	9.86821e+08	9.79531e+07	1.17575e+07	6.06118e+07	1.69291e+10
161	2	jiangsu	1.41444e+09	4.38995e+08	5.69347e+08	1.27038e+08	5.12684e+06	7.47754e+07	8.8016e+09
162	2	guangdong	6.95402e+08	4.30303e+08	4.43408e+08	2.50758e+08	4.07345e+06	1.58299e+08	5.60262e+09
163	2	guangdong	8.05855e+09	1.53224e+09	3.08556e+09	1.00676e+09	5.66604e+06	3.06277e+08	1.89942e+10
164	2	shandong	1.20531e+09	1.68088e+08	4.66141e+08	2.69637e+07	2.81367e+06	3.32644e+07	1.82145e+09
165	2	shanghai	1.7276e+09	3.48797e+08	7.16579e+08	1.97254e+08	7.57225e+06	1.08255e+08	1.45623e+10
166	2	beijing	1.11552e+08	2.05303e+08	1.56725e+08	5.06272e+07	2.84195e+06	4.96247e+07	1.08995e+09
167	2	shanghai	4.13431e+08	3.09355e+08	3.00212e+08	6.30853e+07	4.5471e+06	3.86478e+07	1.0182e+09
168	2	guangdong	1.18144e+09	1.14949e+08	7.02391e+08	1.5989e+08	2.62345e+06	4.96247e+07	4.49756e+09
169	2	guangdong	5.92583e+08	1.82088e+08	1.53621e+08	7.18435e+07	3.14084e+06	3.39364e+07	4.87409e+09
170	2	anhui	5.98537e+08	3.59419e+08	5.36191e+08	9.50583e+07	2.00269e+06	3.04014e+07	6.75939e+09
171	2	jiangxi	4.9865e+09	5.30855e+08	2.90588e+09	7.99902e+08	5.72298e+06	2.1583e+08	9.6276e+09
172	2	henan	5.04966e+08	1.15805e+09	4.34627e+08	5.37578e+07	2.47067e+06	2.77848e+07	5.54799e+09
173	2	guangdong	9.20106e+08	6.22964e+08	2.53279e+08	1.33552e+08	6.58299e+06	6.06118e+07	1.43742e+10
174	2	hubei	3.28485e+08	6.63199e+07	4.43408e+08	5.82351e+07	3.14084e+06	2.14235e+07	6.83552e+09
175	2	jiangsu	1.33207e+09	3.3512e+08	8.16062e+08	1.14949e+08	4.23969e+06	4.35753e+07	7.43453e+09
176	2	zhejiang	7.76261e+08	1.73656e+07	6.10629e+08	1.02975e+08	4.2823e+06	2.64297e+07	4.53912e+09
177	2	shanghai	3.28485e+08	1.82088e+08	2.07367e+08	8.26396e+07	2.06368e+06	2.83461e+07	1.45344e+09
178	2	liaoning	1.82088e+08	5.52519e+08	2.31479e+08	2.75083e+07	1.34244e+06	2.61667e+07	6.41359e+08
179	2	hunan	7.91943e+08	2.1583e+08	2.8557e+08	1.52093e+08	3.14084e+06	5.21691e+07	6.13761e+09
180	2	guangdong	1.5019e+09	3.06277e+08	6.61486e+08	1.93348e+08	3.33506e+06	5.48438e+07	6.17392e+09
181	2	zhejiang	1.10157e+09	2.77131e+08	1.09061e+09	1.47597e+08	5.12684e+06	7.78271e+07	8.49973e+09
182	2	shanghai	5.15166e+08	1.50579e+08	1.17271e+08	7.32948e+07	3.10958e+06	7.55269e+07	6.36894e+09
183	2	fujian	7.31055e+08	3.48797e+08	4.05244e+08	1.78482e+08	5.78049e+06	3.19602e+07	5.56243e+09
184	2	jiangsu	6.54904e+08	3.52302e+08	2.97225e+08	8.43091e+07	2.23555e+06	2.97994e+07	7.58622e+09
185	2	jiangsu	8.16062e+08	2.97225e+08	3.15604e+08	9.22488e+07	3.04801e+06	4.40132e+07	5.94074e+09
186	2	hunan	9.77003e+08	1.61497e+08	1.34546e+09	2.43347e+08	4.03292e+06	1.00936e+08	7.82274e+09
187	2	zhejiang	1.19331e+09	6.95402e+08	2.82729e+08	9.89376e+07	4.11438e+06	5.59517e+07	6.99247e+09
188	2	sichuan	9.38694e+08	6.29225e+08	5.92583e+08	1.07178e+08	6.92051e+06	4.53536e+07	6.46262e+09
189	2	guangdong	7.60891e+08	6.35549e+08	3.09355e+08	1.32223e+08	2.04314e+06	3.26058e+07	8.34394e+09
190	2	guangdong	2.87696e+09	4.56912e+08	1.42866e+09	5.15166e+08	1.07455e+07	1.02975e+08	2.74546e+10
191	2	zhejiang	3.0323e+08	3.8548e+08	2.48263e+08	6.50066e+07	2.62345e+06	1.52486e+07	6.16087e+08
192	2	jiangsu	6.04553e+08	2.07367e+08	3.28485e+08	8.18173e+07	1.25168e+06	3.22814e+07	6.06864e+09
193	2	shandong	2.33806e+08	1.6476e+08	8.68767e+07	2.48906e+07	1.52881e+06	1.09626e+07	1.09991e+09
194	2	fujian	4.09317e+08	4.38995e+08	1.33552e+08	6.83397e+07	4.23969e+06	2.66954e+07	5.25581e+09
195	2	beijing	3.74087e+08	1.01951e+08	4.34627e+08	6.06118e+07	2.08442e+06	1.61916e+07	6.32063e+08
196	2	hunan	1.52829e+10	2.24058e+09	1.39675e+10	5.08724e+09	1.37975e+07	1.38643e+09	6.48148e+10
197	2	zhejiang	1.05838e+09	2.48263e+08	4.99941e+08	1.6476e+08	4.3688e+06	5.76558e+07	1.08551e+10
198	2	beijing	9.96739e+08	2.40926e+08	3.38488e+08	9.79531e+07	4.97532e+06	4.76789e+07	6.98688e+09
199	2	beijing	1.76706e+08	2.71643e+08	1.4181e+08	6.90264e+07	6.64915e+06	1.99751e+07	6.41102e+08
200	2	guangdong	1.2545e+09	1.42866e+09	3.6668e+08	2.17999e+08	1.32565e+07	3.28485e+08	1.52341e+10
201	2	zhejiang	8.92914e+08	1.27984e+09	3.12464e+08	6.69864e+07	3.43662e+06	4.14501e+07	3.68303e+09
202	2	shanghai	2.13682e+08	2.79916e+08	2.24638e+08	5.165e+07	2.47067e+06	1.50969e+07	6.44123e+08
203	2	jiangsu	3.31786e+08	7.6286e+07	2.79916e+08	6.43598e+07	3.04801e+06	1.88119e+07	9.18924e+09
204	2	jiangxi	2.17999e+08	7.04208e+07	1.97254e+08	4.53536e+07	2.21331e+06	1.55567e+07	1.30962e+09
205	2	beijing	1.2671e+09	3.00212e+08	4.47864e+08	1.39002e+08	5.60966e+06	7.25655e+07	7.00156e+09
206	2	shanxi	1.99236e+08	1.50579e+08	4.26022e+08	5.165e+07	2.70334e+06	2.27483e+07	4.97497e+08
207	2	hebei	2.22402e+08	2.03261e+08	2.01238e+08	5.76558e+07	3.07864e+06	2.46429e+07	6.03655e+09
208	2	hubei	1.60665e+10	3.37615e+09	5.73584e+09	1.2927e+09	4.5471e+06	6.48389e+08	1.37802e+10
209	2	beijing	8.16062e+08	7.5332e+08	3.48797e+08	1.66416e+08	8.45273e+06	6.566e+07	7.00367e+09
210	2	shandong	3.17132e+10	2.60318e+09	5.13836e+09	1.8903e+09	5.3897e+06	1.15805e+09	2.24084e+10
211	2	xinjiang	4.03154e+10	1.57483e+10	3.0776e+10	2.24058e+09	1.65187e+07	1.44301e+09	5.05637e+10
212	2	shanghai	7.475e+11	1.0635e+11	8.70719e+10	2.78472e+10	1.39362e+07	9.3627e+09	4.92667e+11
213	2	beijing	4.63738e+10	4.0826e+09	1.55916e+10	3.24376e+09	1.63543e+07	2.55163e+09	2.8424e+10
214	2	shanghai	5.1004e+08	1.27984e+09	3.52302e+08	7.25655e+07	4.73267e+06	5.48438e+07	9.52228e+09
215	2	gansu	1.81618e+09	4.34627e+08	1.92848e+09	2.8557e+08	1.65614e+06	4.86421e+07	5.28321e+09
216	2	liaoning	1.68902e+10	1.61081e+09	2.1101e+09	1.64334e+09	1.12965e+07	5.01235e+07	7.19113e+10
217	2	jiangsu	5.91052e+09	1.21742e+09	2.19621e+09	8.07942e+08	5.44387e+06	2.6894e+08	8.58773e+09
218	2	jiangsu	2.42092e+10	3.30929e+09	2.57062e+10	1.71041e+09	5.17837e+06	7.99902e+08	2.38178e+10
219	2	henan	8.90608e+09	1.79811e+09	5.79348e+09	7.31055e+08	4.5928e+06	3.15604e+08	2.27175e+10
220	2	shandong	3.76871e+09	1.2927e+09	1.18144e+09	4.47864e+08	3.47116e+06	9.89376e+07	6.90631e+09
221	2	sichuan	9.77003e+08	3.63031e+08	4.47864e+08	1.29605e+08	2.95793e+06	3.16421e+07	5.06136e+09
222	2	hubei	3.3512e+08	1.20843e+08	2.60992e+08	5.48438e+07	3.14084e+06	3.32644e+07	4.84542e+09
223	2	shaanxi	6.95402e+08	4.76789e+07	3.4189e+08	1.52093e+08	2.75795e+06	2.36766e+07	5.03913e+09
224	2	jiangsu	1.706e+10	8.81746e+09	1.22648e+10	1.14652e+09	5.17837e+06	2.66954e+07	4.84792e+10
225	2	zhejiang	2.37913e+09	4.66141e+08	1.96744e+09	5.52519e+08	7.13127e+06	2.36155e+08	8.92301e+09
226	2	tianjin	8.40913e+08	3.15604e+08	6.22964e+08	1.55165e+08	4.03292e+06	5.01235e+07	7.06062e+09
227	2	shanghai	7.00577e+09	1.7625e+09	1.59478e+09	3.55843e+08	8.53768e+06	2.43347e+08	1.41248e+10
228	2	guangdong	5.85171e+09	1.74497e+09	2.21829e+09	9.29353e+08	2.09993e+07	3.52302e+08	2.30585e+10
229	2	hebei	4.0826e+09	2.35546e+09	2.17436e+09	4.61504e+08	3.64913e+06	1.95291e+08	1.47263e+10
230	2	anhui	3.11658e+09	3.52302e+08	2.19621e+09	3.45326e+08	3.76027e+06	1.44675e+08	8.4531e+09
231	2	beijing	4.66141e+08	6.566e+07	9.01888e+08	8.51564e+07	3.04801e+06	3.82632e+07	3.66099e+09
232	2	zhejiang	6.02993e+09	1.9093e+09	2.62934e+09	6.35549e+08	4.68558e+06	1.32223e+08	2.11287e+10
233	2	anhui	8.13954e+09	4.80338e+08	1.61081e+09	2.40926e+08	6.78347e+06	2.20189e+08	8.45818e+09
234	2	jiangsu	1.92351e+10	2.24058e+09	1.74046e+10	3.51393e+09	2.43977e+07	6.35549e+08	3.28921e+10
235	2	jiangxi	3.88349e+09	1.40037e+09	1.65986e+09	3.25216e+08	3.72285e+06	1.68088e+08	5.26791e+09
236	2	shandong	1.18716e+11	2.34937e+10	3.0776e+10	1.21428e+10	4.41271e+06	3.24376e+09	9.69054e+10
237	2	zhejiang	1.84808e+10	9.17732e+09	8.55687e+09	3.05486e+09	5.28297e+06	1.15805e+09	3.76576e+10
238	2	hubei	6.276e+09	6.02993e+09	7.58926e+09	5.20343e+08	5.78049e+06	4.43408e+08	7.60749e+09
239	2	shanghai	1.24803e+11	2.98664e+10	2.21256e+10	1.31541e+10	6.26193e+06	2.45159e+09	5.6055e+10
240	2	shanghai	6.81632e+08	1.6476e+08	1.55165e+08	1.02975e+08	1.49854e+06	3.22814e+07	9.28438e+09
241	2	sichuan	6.71369e+10	1.19023e+10	1.77562e+10	4.60312e+09	5.02532e+06	1.07975e+09	3.46062e+10
242	2	beijing	1.13512e+09	7.09449e+08	1.97254e+08	1.71484e+08	2.95793e+06	3.67629e+07	9.58054e+09
243	2	qinghai	1.22648e+10	1.9093e+09	3.76871e+09	7.45824e+08	8.88611e+06	1.87633e+08	2.0908e+10
244	2	jiangsu	1.51308e+10	2.06832e+09	3.1479e+09	3.81645e+08	5.17837e+06	2.58395e+08	9.61413e+09
245	2	beijing	3.1479e+09	3.52302e+08	1.34546e+09	6.22964e+08	3.72285e+06	4.01212e+08	8.24605e+09
246	2	jiangsu	3.11658e+09	2.76415e+09	6.02993e+09	3.31786e+08	9.91938e+06	1.16104e+08	1.55061e+10
247	2	shanghai	2.39683e+10	4.74331e+09	4.60312e+09	1.83443e+09	429338	8.84029e+08	2.47527e+10
248	2	guangdong	4.92414e+10	2.1258e+10	1.48312e+10	3.34255e+09	1.35243e+07	2.37913e+09	1.31675e+11
249	2	zhejiang	4.93688e+09	3.05486e+09	1.64334e+09	5.75069e+08	4.2823e+06	1.78482e+08	1.79203e+10
250	2	shanghai	6.88482e+08	2.88441e+08	8.16062e+08	1.11552e+08	8.20291e+06	8.34702e+07	6.09053e+09
251	2	jiangsu	2.52624e+09	8.32548e+08	1.5019e+09	1.1845e+08	3.99279e+06	1.73656e+07	1.06988e+10
252	2	shanghai	7.87859e+10	4.32386e+10	3.68455e+10	6.46714e+09	6.99006e+06	2.68246e+09	1.12655e+11
253	2	zhejiang	2.02212e+10	3.65733e+09	1.55916e+10	2.02736e+09	7.13127e+06	7.45824e+08	4.94981e+10
254	2	zhejiang	2.21829e+09	8.40913e+08	1.62699e+09	3.15604e+08	2.87051e+06	4.67348e+07	7.89109e+09
255	2	zhejiang	5.30855e+08	2.97225e+08	4.01212e+08	1.14949e+08	6.45264e+06	5.37578e+07	4.99549e+09
256	2	shanghai	4.80338e+08	6.06118e+07	2.88441e+08	9.04221e+07	3.26902e+06	5.3897e+06	6.06491e+08
257	2	zhejiang	1.30569e+09	5.98537e+08	6.41937e+08	1.24523e+08	5.02532e+06	3.53214e+07	6.18814e+09
258	2	guangdong	1.42866e+09	2.55824e+08	5.15166e+08	2.40926e+08	1.01197e+07	4.91309e+07	9.70785e+09
1	3	shanghai	3.10853e+10	3.21149e+09	6.46714e+09	1.517e+09	1.28647e+07	3.28485e+08	1.89335e+10
2	3	guangdong	1.25126e+10	2.6894e+08	2.55163e+09	8.84029e+08	6.99006e+06	3.48797e+08	9.23808e+09
3	3	guangdong	1.39675e+10	4.29192e+09	8.22135e+09	1.7276e+09	1.77164e+07	1.05838e+09	3.45647e+10
4	3	guangdong	1.11803e+11	2.75702e+10	4.63738e+10	9.3627e+09	2.97994e+07	4.74331e+09	1.06244e+11
5	3	guangdong	2.41467e+11	4.82663e+10	5.22863e+10	2.27994e+10	4.14501e+07	8.47173e+09	4.03362e+11
6	3	henan	1.03474e+10	1.34546e+09	2.93508e+09	8.92914e+08	4.3688e+06	4.90041e+08	1.39983e+10
7	3	jiangxi	8.13954e+09	1.79811e+09	2.76415e+09	6.81632e+08	1.39362e+07	2.66264e+08	6.41689e+09
8	3	hebei	1.74046e+10	2.72959e+10	1.60665e+10	6.68134e+08	8.36862e+06	3.8548e+08	7.37612e+10
9	3	anhui	1.67222e+10	5.29484e+09	4.37863e+09	1.41444e+09	4.07345e+06	7.60891e+08	6.943e+09
10	3	guangdong	3.80659e+09	5.69347e+08	1.22966e+09	6.88482e+08	1.12965e+07	1.28315e+08	1.05122e+10
11	3	jiangsu	1.57891e+09	6.61486e+08	1.34546e+09	1.09343e+08	4.03292e+06	2.61667e+07	9.35896e+09
12	3	chongqing	8.03775e+10	2.25725e+10	2.37298e+10	5.67876e+09	1.52486e+07	3.62094e+09	1.5837e+11
13	3	guangdong	3.34255e+09	4.66141e+08	2.60318e+09	6.41937e+08	1.24845e+07	1.30907e+08	1.09193e+10
14	3	guangdong	1.47929e+11	9.91599e+10	3.46998e+10	7.66554e+09	2.66954e+07	5.79348e+09	2.8181e+11
15	3	hubei	2.60318e+09	4.43408e+08	5.4561e+09	9.29353e+08	2.87051e+06	8.18173e+07	6.72098e+09
16	3	guangdong	6.40279e+09	7.23781e+08	8.88611e+06	1.91424e+08	4.1975e+06	9.60135e+07	1.11924e+10
17	3	beijing	9.33853e+10	5.72103e+10	9.91599e+10	7.97836e+09	4.14501e+07	7.00577e+09	3.01248e+11
18	3	sichuan	7.21913e+09	9.10951e+08	2.02736e+09	7.84063e+08	2.39146e+07	2.74373e+08	8.4101e+09
19	3	hubei	1.53224e+09	4.38995e+08	8.16062e+08	1.93348e+08	2.98766e+06	7.47754e+07	6.38808e+09
20	3	guangdong	4.33506e+09	8.40913e+08	2.28584e+09	6.54904e+08	9.62621e+06	1.52093e+08	7.72865e+09
21	3	anhui	1.17839e+10	1.61081e+09	4.79098e+09	2.52624e+09	7.72521e+06	4.56912e+08	2.65794e+10
22	3	heilongjiang	5.79348e+09	1.01687e+09	2.00719e+09	1.07975e+09	3.20429e+06	3.28485e+08	1.00005e+10
23	3	zhejiang	2.70942e+09	5.15166e+08	1.45752e+09	3.3512e+08	6.78347e+06	8.77499e+07	9.06965e+09
24	3	zhejiang	2.0891e+09	8.75233e+08	6.41937e+08	2.45793e+08	1.21155e+07	1.49081e+08	7.99834e+09
25	3	jiangsu	2.84834e+09	8.75233e+08	4.70826e+08	9.04221e+07	5.3897e+06	1.63966e+06	3.66429e+09
26	3	ningxia	9.48128e+08	3.06277e+08	1.27984e+09	1.46129e+08	2.08442e+06	3.00989e+07	4.50927e+09
27	3	zhejiang	4.88776e+09	1.11264e+09	7.38403e+08	2.79916e+08	2.02281e+06	1.63121e+08	1.17945e+10
28	3	guangdong	1.15506e+10	2.33202e+09	4.12363e+09	1.61081e+09	2.32078e+07	8.49365e+08	5.48847e+10
29	3	jiangsu	2.45159e+09	1.24201e+09	1.83443e+09	2.6894e+08	4.23969e+06	9.22488e+07	7.49199e+09
30	3	zhejiang	1.92351e+10	4.60312e+09	9.086e+09	1.2671e+09	1.35243e+07	2.26895e+08	5.79879e+10
31	3	guizhou	2.60318e+09	9.38694e+08	8.16062e+08	4.90041e+08	4.50185e+06	2.36155e+08	9.68264e+09
32	3	shanghai	4.51197e+09	1.44301e+09	1.34546e+09	6.88482e+08	8.45273e+06	3.59419e+08	1.20496e+10
33	3	guangdong	1.15805e+09	9.29353e+08	1.85287e+09	1.97254e+08	2.78567e+06	5.1136e+07	8.62733e+09
34	3	jiangxi	5.03662e+09	3.2198e+08	2.15272e+09	2.97225e+08	3.26902e+06	1.56725e+08	1.06391e+10
35	3	zhejiang	4.12363e+09	3.18776e+08	6.10629e+08	1.6476e+08	3.26902e+06	4.67348e+07	1.05733e+10
36	3	guangdong	4.04198e+09	1.1845e+08	1.98721e+09	5.36191e+08	5.66604e+06	1.82088e+08	8.2791e+09
37	3	hebei	1.83443e+09	1.01687e+09	8.75233e+08	2.58395e+08	8.12129e+06	5.04966e+08	2.93747e+10
38	3	anhui	4.83912e+09	4.79098e+09	4.88776e+09	4.90041e+08	9.72296e+06	3.3512e+08	2.75013e+10
39	3	jiangsu	1.85287e+09	5.98537e+08	7.38403e+08	2.11556e+08	5.3897e+06	5.70821e+07	6.80553e+09
40	3	guangdong	2.06832e+09	6.95402e+08	9.01888e+08	4.47864e+08	3.95306e+06	8.34702e+07	3.6566e+09
41	3	jiangsu	2.30881e+09	6.88482e+08	1.19331e+09	2.29176e+08	6.07687e+06	1.56725e+08	6.75264e+09
42	3	guangdong	4.00176e+09	1.47217e+09	1.69339e+09	3.6668e+08	1.36602e+07	1.34894e+08	7.17809e+09
43	3	zhejiang	5.36191e+08	1.27038e+08	4.61504e+08	5.59517e+07	2.30364e+06	3.56764e+07	3.94218e+09
44	3	zhejiang	9.94167e+09	1.81618e+09	2.87696e+09	8.84029e+08	1.43606e+07	4.72045e+07	2.05002e+10
45	3	zhejiang	4.33506e+09	3.00212e+08	2.02736e+09	5.58072e+08	1.60304e+07	1.52093e+08	8.76646e+09
46	3	zhejiang	1.05564e+10	9.86821e+08	1.69339e+09	6.54904e+08	3.68581e+06	1.43235e+08	1.67255e+10
47	3	guangdong	9.38694e+08	2.63615e+08	1.91424e+08	1.25774e+08	6.38844e+06	1.80743e+07	4.05777e+09
48	3	guangdong	1.98721e+09	4.09317e+08	2.62934e+09	3.81645e+08	6.19963e+06	1.08255e+08	1.35439e+10
49	3	guangdong	2.68246e+09	4.70826e+08	8.92914e+08	4.43408e+08	7.80285e+06	2.07367e+08	8.07873e+09
50	3	guangdong	4.37863e+09	3.69409e+09	2.96457e+09	1.7625e+09	1.2994e+07	3.70365e+08	1.81076e+10
51	3	jiangsu	6.53214e+09	1.71041e+09	6.6641e+09	9.29353e+08	1.22373e+07	3.89354e+08	1.55589e+10
52	3	guangdong	3.74087e+08	3.45326e+08	4.30303e+08	6.24577e+07	9.72296e+06	1.46507e+07	1.61129e+09
53	3	guangdong	1.83443e+09	5.20343e+08	1.38643e+09	1.71484e+08	5.3897e+06	6.76597e+07	4.68672e+09
54	3	gansu	7.00577e+09	9.29353e+08	5.96993e+09	8.24263e+08	1.36602e+07	3.52302e+08	1.91985e+10
55	3	henan	9.10951e+08	1.52093e+08	3.8548e+08	1.99236e+08	3.01768e+06	5.21691e+07	3.65367e+09
56	3	fujian	1.51308e+10	3.58491e+09	5.79348e+09	1.67654e+09	7.4223e+06	4.56912e+08	3.66837e+10
57	3	anhui	1.65986e+09	1.33207e+09	1.00676e+09	3.31786e+08	7.27533e+06	3.78825e+07	6.23223e+09
58	3	zhejiang	1.88542e+10	3.62094e+09	4.24921e+09	3.1479e+09	1.78944e+07	1.78021e+09	6.8995e+10
59	3	shandong	2.54504e+10	3.47896e+09	1.25126e+10	3.65733e+09	1.66846e+07	1.69339e+09	6.19938e+10
60	3	shandong	7.21913e+09	6.74849e+08	1.37264e+09	5.58072e+08	1.75401e+07	2.66264e+08	1.30245e+10
61	3	zhejiang	2.15272e+09	1.16968e+09	1.59478e+09	3.6668e+08	6.85165e+06	1.00936e+08	1.66304e+10
62	3	zhejiang	3.96194e+09	6.81632e+08	2.47622e+09	3.25216e+08	8.53768e+06	1.5989e+08	7.94493e+09
63	3	guangdong	3.65733e+09	6.68134e+08	1.2927e+09	9.01888e+08	1.40762e+07	3.0323e+08	2.11477e+10
64	3	jiangsu	4.64938e+09	4.30303e+08	1.38643e+09	6.81632e+08	1.35243e+07	1.07178e+08	1.06903e+10
65	3	anhui	2.02736e+09	1.24201e+09	1.85287e+09	1.33552e+08	3.07864e+06	1.10442e+08	6.82461e+09
66	3	jiangsu	1.94284e+10	7.74258e+09	9.64784e+09	8.32548e+08	7.4223e+06	4.70826e+08	2.16333e+10
67	3	zhejiang	8.40913e+08	5.04966e+08	5.86686e+08	1.82088e+08	1.141e+07	6.37194e+07	7.59989e+09
68	3	guangdong	6.61486e+08	8.34702e+07	7.45824e+08	8.43091e+07	3.43662e+06	2.36766e+07	5.68047e+09
69	3	beijing	2.21829e+09	3.45326e+08	9.20106e+08	2.53279e+08	6.19963e+06	1.05055e+08	4.19853e+09
70	3	guangdong	9.01888e+08	1.50579e+08	7.09449e+08	2.03261e+08	3.83623e+06	5.76558e+07	5.04973e+09
71	3	guangdong	7.12884e+10	1.74046e+10	1.43929e+10	1.60665e+10	4.40132e+07	1.16968e+09	2.32417e+11
72	3	henan	3.54924e+09	2.15272e+09	1.7276e+09	2.03261e+08	5.02532e+06	1.24523e+08	1.55947e+10
73	3	jiangsu	3.27636e+09	2.58395e+08	2.02736e+09	4.56912e+08	6.38844e+06	1.27038e+08	6.84374e+09
74	3	jiangsu	5.92583e+08	5.52519e+08	5.1004e+08	1.47597e+08	6.38844e+06	6.76597e+07	4.14016e+09
75	3	jiangsu	3.16421e+07	1.20531e+09	1.43235e+08	7.25655e+07	6.71598e+06	2.4155e+07	1.91519e+08
76	3	hunan	1.92848e+09	8.16062e+08	1.42866e+09	2.55824e+08	3.64913e+06	6.00087e+07	5.19831e+09
77	3	guangdong	1.98721e+09	4.52365e+08	6.04553e+08	2.88441e+08	2.62345e+06	9.41124e+07	7.77826e+09
78	3	zhejiang	3.08556e+09	5.30855e+08	1.37264e+09	5.30855e+08	3.61282e+06	1.29605e+08	5.31395e+09
79	3	jiangsu	1.33207e+09	7.99902e+08	4.61504e+08	2.1583e+08	4.63896e+06	4.91309e+07	1.76235e+10
80	3	zhejiang	7.68537e+08	1.6391e+10	7.97836e+09	5.03662e+09	4.35753e+07	3.17953e+09	1.11254e+10
81	3	guangdong	4.19607e+10	4.55732e+09	2.96457e+09	5.58072e+08	3.40243e+06	3.12464e+08	3.65196e+11
82	3	tianjin	1.02444e+10	6.54904e+08	4.05244e+08	2.09451e+08	3.23649e+06	1.22057e+08	2.01809e+10
83	3	zhejiang	5.98537e+08	2.30881e+09	1.54764e+09	5.52519e+08	7.34845e+06	1.27038e+08	4.39793e+09
84	3	henan	4.29192e+09	6.48389e+08	1.34546e+09	3.0323e+08	3.68581e+06	7.40315e+07	1.57184e+10
85	3	shanghai	1.5019e+09	8.01973e+07	4.99941e+08	2.46429e+07	2.54591e+06	9.24877e+06	2.31923e+09
86	3	hunan	4.66141e+08	3.97219e+08	1.15805e+09	1.00936e+08	2.62345e+06	6.50066e+07	1.32983e+10
87	3	guangdong	1.41444e+09	1.59478e+09	1.60665e+10	3.24376e+09	1.52486e+07	1.7625e+09	2.57191e+10
88	3	zhejiang	3.36743e+10	3.24376e+09	1.33207e+09	9.48128e+08	8.04048e+06	3.60349e+07	6.56367e+10
89	3	jiangsu	1.26383e+10	1.04784e+09	3.05486e+09	2.48263e+08	1.9435e+06	2.33806e+08	3.7801e+10
90	3	guangdong	7.43898e+09	4.00176e+09	9.94167e+09	4.04198e+09	6.45264e+06	1.54764e+09	2.25613e+10
91	3	zhejiang	2.27994e+10	2.99437e+09	1.83443e+09	3.06277e+08	3.99279e+06	1.11552e+08	1.07772e+10
92	3	shandong	2.99437e+09	4.99941e+08	1.57891e+09	2.24638e+08	3.23649e+06	2.20189e+08	9.81032e+09
93	3	jiangsu	4.74331e+09	1.29605e+08	4.94966e+08	1.27038e+08	2.28072e+06	3.63971e+07	1.11199e+10
94	3	shanghai	5.47023e+08	1.57891e+09	1.44301e+09	4.21783e+08	1.09626e+07	1.63121e+08	4.56644e+09
95	3	guangdong	3.41008e+09	4.01212e+08	6.22964e+08	4.21783e+08	4.3688e+06	1.23284e+08	8.11841e+09
96	3	hunan	2.90588e+09	4.66141e+08	1.18144e+09	1.97254e+08	4.07345e+06	1.55165e+08	6.09357e+09
97	3	henan	3.96194e+09	1.29605e+08	1.78021e+09	3.59419e+08	2.54591e+06	1.69778e+08	3.72786e+09
98	3	guangdong	2.65577e+09	5.86686e+08	2.52624e+09	5.47023e+08	6.19963e+06	2.22402e+08	5.09946e+09
99	3	shandong	6.53214e+09	3.3512e+08	3.02446e+09	1.56725e+08	2.35017e+06	4.62698e+07	1.02762e+10
100	3	jiangsu	2.04774e+09	1.78482e+08	4.38995e+08	1.17271e+08	2.54591e+06	5.48438e+07	1.24502e+10
101	3	henan	6.22964e+08	1.87633e+08	5.36191e+08	3.00989e+07	1.01459e+06	4.67348e+07	1.57828e+09
102	3	guangdong	1.64334e+09	2.38529e+08	8.66524e+08	1.74948e+08	2.19129e+06	3.75056e+07	3.66722e+09
103	3	guangdong	1.07975e+09	3.28485e+08	4.21783e+08	1.50579e+08	6.71598e+06	6.76597e+07	4.0343e+09
104	3	fujian	1.03742e+09	5.36191e+08	2.1101e+09	2.07367e+08	2.81367e+06	8.60123e+07	4.32466e+09
105	3	guangdong	1.98721e+09	9.94167e+09	6.32272e+10	1.54365e+10	6.63199e+07	6.276e+09	2.93131e+10
106	3	guangdong	1.0635e+11	1.62699e+09	3.54924e+09	1.74497e+09	4.45706e+06	5.20343e+08	2.28134e+11
107	3	hebei	1.59066e+10	7.99902e+08	3.80659e+09	5.69347e+08	7.88127e+06	2.55824e+08	2.27584e+10
108	3	shanghai	4.0826e+09	2.60992e+08	5.1004e+08	8.26396e+07	4.8768e+06	4.2823e+06	6.89388e+09
109	3	liaoning	6.61486e+08	8.43091e+07	6.68134e+08	1.5989e+08	4.82828e+06	3.29335e+07	5.25108e+09
110	3	fujian	8.32548e+08	7.60891e+08	1.35898e+09	7.68537e+08	1.07455e+07	1.34894e+08	5.25055e+09
111	3	zhejiang	4.29192e+09	3.97219e+08	1.19331e+09	1.13805e+08	3.87478e+06	3.13273e+07	1.14253e+10
112	3	guangdong	3.24376e+09	9.69785e+07	1.44301e+09	6.76597e+07	2.06368e+06	4.91309e+07	1.3955e+10
113	3	jilin	3.15604e+08	1.61497e+08	3.15604e+08	4.31417e+07	4.68558e+06	7.4223e+06	1.13047e+09
114	3	jiangsu	1.95291e+08	2.50758e+08	8.24263e+08	2.13682e+08	1.41127e+06	5.01235e+07	1.21902e+10
115	3	guangdong	1.59478e+09	4.56912e+08	6.61486e+08	2.24638e+08	1.261e+07	1.13805e+08	7.04441e+09
116	3	shandong	7.84063e+08	1.13805e+08	5.75069e+08	2.1583e+08	1.60719e+06	7.93993e+07	3.72786e+09
117	3	gansu	3.05486e+09	4.37863e+09	1.53224e+09	1.50579e+08	3.64913e+06	4.0225e+07	5.92768e+09
118	3	guangdong	3.1479e+09	6.04553e+08	1.13512e+09	9.9932e+07	6.51749e+06	7.32948e+07	4.48409e+09
119	3	guangdong	1.5632e+09	2.71643e+08	9.48128e+08	3.12464e+08	6.51749e+06	3.42775e+07	1.19059e+10
120	3	guangdong	1.79811e+09	8.24263e+08	1.62699e+09	4.61504e+08	3.14084e+06	9.60135e+07	1.20931e+10
121	3	liaoning	1.18144e+09	3.55843e+08	9.01888e+08	1.91424e+08	2.98766e+06	4.18666e+07	5.33044e+09
122	3	anhui	1.09061e+09	7.68537e+08	3.2198e+08	1.20843e+08	1.04279e+07	5.37578e+07	1.32425e+10
123	3	heilongjiang	7.91943e+08	5.82351e+07	8.24263e+08	1.87633e+08	2.42175e+06	3.98248e+07	6.76548e+09
124	3	guangdong	8.22135e+09	2.1101e+09	2.79193e+09	1.5632e+09	1.00191e+07	2.6894e+08	9.9975e+09
125	3	shanghai	1.45752e+09	1.25774e+08	4.75558e+08	3.18776e+08	6.32487e+06	1.05055e+08	6.57999e+09
126	3	jiangsu	1.07975e+09	3.70365e+08	5.63681e+08	1.91424e+08	6.07687e+06	1.06111e+08	9.97154e+09
127	3	shandong	5.08724e+09	1.62699e+09	3.05486e+09	6.68134e+08	1.17575e+07	2.20189e+08	1.70276e+10
128	3	beijing	4.55732e+09	2.2631e+09	1.92848e+09	7.91943e+08	2.27483e+07	2.88441e+08	6.36576e+09
129	3	henan	1.44301e+09	7.84063e+08	1.31882e+09	2.40926e+08	5.3897e+06	9.13309e+07	4.7547e+09
130	3	guangdong	2.99437e+09	2.63615e+08	2.37913e+09	5.36191e+08	4.68558e+06	2.33806e+08	1.78809e+10
131	3	hubei	4.05244e+08	6.22964e+08	1.47597e+08	8.18173e+07	4.1975e+06	5.3223e+07	3.13282e+09
132	3	liaoning	2.45159e+09	1.2927e+09	3.27636e+09	5.1004e+08	1.07455e+07	1.6476e+08	3.06439e+10
133	3	guangdong	5.47023e+08	2.71643e+08	3.74087e+08	1.07178e+08	5.17837e+06	3.71324e+07	3.23372e+09
134	3	zhejiang	3.69409e+09	1.53224e+09	1.98721e+09	6.88482e+08	2.35017e+06	1.47597e+08	1.29738e+10
135	3	hunan	4.21783e+08	1.05055e+08	4.01212e+08	5.3223e+07	4.3688e+06	2.97994e+07	5.39957e+08
136	3	heilongjiang	1.42866e+09	1.3625e+08	1.59478e+09	6.566e+07	1.63966e+06	4.81581e+07	3.85872e+09
137	3	guangdong	7.38403e+08	3.48797e+08	4.61504e+08	9.60135e+07	4.68558e+06	2.8631e+07	9.0969e+09
138	3	guangdong	3.21149e+09	5.58072e+08	2.73665e+09	1.28315e+08	5.07582e+06	7.78271e+07	5.66005e+09
139	3	fujian	8.07942e+08	3.93268e+08	7.09449e+08	1.16104e+08	5.33607e+06	3.4622e+07	2.69968e+09
140	3	jiangxi	6.10629e+08	6.81632e+08	4.43408e+08	1.17271e+08	2.42175e+06	3.4622e+07	4.73193e+09
141	3	shanxi	2.60992e+08	1.52093e+08	4.09317e+08	2.95029e+07	3.07864e+06	1.21155e+07	4.14928e+09
142	3	guangdong	6.95402e+08	5.47023e+08	2.13682e+08	1.01951e+08	9.3417e+06	1.37619e+08	5.65214e+09
143	3	zhejiang	1.11264e+09	4.30303e+08	6.48389e+08	2.43347e+08	3.95306e+06	1.05055e+08	9.2141e+09
144	3	guangdong	6.40279e+09	7.02391e+08	5.4561e+09	1.42866e+09	7.64835e+06	2.71643e+08	1.1837e+10
145	3	anhui	1.08779e+10	6.41937e+08	3.17953e+09	1.21742e+09	1.12965e+07	7.18435e+07	1.96846e+10
146	3	liaoning	9.10951e+08	1.14949e+08	5.15166e+08	1.69778e+08	2.12652e+06	4.0225e+07	8.36314e+09
147	3	guangdong	5.52519e+08	3.12464e+08	3.2198e+08	1.14949e+08	2.78567e+06	4.86421e+07	2.6881e+09
148	3	shaanxi	1.24201e+09	6.35549e+08	7.99902e+08	2.63615e+08	4.5928e+06	7.32948e+07	6.0553e+09
149	3	guangdong	8.47173e+09	1.35898e+09	5.4561e+09	2.33202e+09	9.72296e+06	6.29225e+08	2.0929e+10
150	3	tianjin	8.92914e+08	2.48263e+08	8.66524e+08	7.70527e+07	1.41127e+06	2.83461e+07	3.89087e+09
151	3	jiangsu	3.02446e+09	3.77847e+08	8.57901e+08	3.4189e+08	5.17837e+06	6.24577e+07	9.32345e+09
152	3	guangdong	7.36496e+09	6.61486e+08	9.38694e+08	1.39002e+08	2.98766e+06	4.58094e+07	8.98569e+09
153	3	guangdong	3.44434e+09	1.21742e+09	8.24263e+08	4.47864e+08	7.4223e+06	1.68088e+08	6.94648e+09
154	3	beijing	1.37619e+08	3.38488e+08	3.18776e+08	4.06293e+07	3.07864e+06	2.18563e+07	2.40881e+09
155	3	shaanxi	1.9093e+09	2.38529e+08	1.2671e+09	1.71484e+08	6.85165e+06	7.25655e+07	6.57934e+09
156	3	jiangsu	5.4158e+08	3.2198e+08	2.13682e+08	4.49024e+07	2.67645e+06	2.2076e+07	3.1369e+09
157	3	guangdong	3.11658e+09	2.65577e+09	1.2545e+09	3.93268e+08	3.32644e+07	8.34702e+07	2.20814e+10
158	3	guangdong	8.40913e+08	3.8548e+08	4.80338e+08	2.22402e+08	7.88127e+06	9.69785e+07	3.08649e+09
159	3	jiangsu	7.68537e+08	2.38529e+08	7.68537e+08	1.13805e+08	4.23969e+06	3.32644e+07	2.52094e+09
160	3	guangdong	1.24201e+09	1.2671e+09	9.48128e+08	1.22057e+08	1.32565e+07	8.95224e+07	1.59911e+10
161	3	jiangsu	1.5632e+09	3.09355e+08	7.68537e+08	1.5989e+08	6.32487e+06	7.70527e+07	7.7993e+09
162	3	guangdong	8.40913e+08	3.97219e+08	5.98537e+08	2.97225e+08	4.1975e+06	1.76706e+08	4.8907e+09
163	3	guangdong	1.41079e+10	1.87149e+09	4.24921e+09	1.47217e+09	7.34845e+06	6.48389e+08	1.58939e+10
164	3	shandong	1.517e+09	2.82729e+08	1.8903e+09	2.75083e+07	3.83623e+06	3.82632e+07	3.73271e+09
165	3	shanghai	2.55163e+09	4.09317e+08	1.14652e+09	3.06277e+08	7.34845e+06	1.55165e+08	1.43986e+10
166	3	beijing	1.83918e+08	4.06293e+07	1.73207e+08	5.26934e+07	3.01768e+06	5.65141e+07	5.91585e+09
167	3	shanghai	4.70826e+08	3.45326e+08	2.91339e+08	6.50066e+07	5.44387e+06	3.94285e+07	6.62489e+09
168	3	guangdong	1.57891e+09	2.05303e+08	7.84063e+08	2.11556e+08	2.84195e+06	5.82351e+07	5.14299e+09
169	3	guangdong	7.09449e+08	1.5989e+08	1.83918e+08	8.18173e+07	4.07345e+06	3.75056e+07	3.04906e+09
170	3	anhui	1.21742e+09	3.2198e+08	6.10629e+08	1.37619e+08	2.89936e+06	5.21691e+07	4.7272e+09
171	3	jiangxi	5.62227e+09	5.25573e+08	3.54924e+09	9.67282e+08	1.07455e+07	2.63615e+08	9.06965e+09
172	3	henan	7.45824e+08	3.12464e+08	5.98537e+08	9.13309e+07	2.73051e+06	4.62698e+07	5.13374e+09
173	3	guangdong	1.11264e+09	7.02391e+08	3.06277e+08	1.47597e+08	5.78049e+06	7.25655e+07	8.85547e+09
174	3	hubei	6.22964e+08	1.37619e+08	1.34546e+09	7.93993e+07	2.42175e+06	2.75083e+07	5.60038e+09
175	3	jiangsu	1.42866e+09	2.55824e+08	7.23781e+08	1.44675e+08	3.99279e+06	6.00087e+07	6.55373e+09
176	3	zhejiang	1.00676e+09	4.0225e+07	7.84063e+08	1.27038e+08	3.76027e+06	2.75083e+07	2.98063e+09
177	3	shanghai	4.05244e+08	1.28315e+08	2.55824e+08	9.60135e+07	2.04314e+06	3.53214e+07	2.55802e+09
178	3	liaoning	1.34546e+09	4.30303e+08	7.99902e+08	4.05244e+08	946002	4.81581e+07	3.15041e+09
179	3	hunan	1.03742e+09	3.2198e+08	2.97225e+08	1.85766e+08	2.84195e+06	7.40315e+07	8.09733e+09
180	3	guangdong	2.04774e+09	3.3512e+08	7.60891e+08	2.40926e+08	4.32533e+06	8.77499e+07	4.57513e+09
181	3	zhejiang	1.40037e+09	3.45326e+08	1.54764e+09	2.09451e+08	5.72298e+06	6.30853e+07	6.87048e+09
182	3	shanghai	6.88482e+08	3.97219e+08	1.46129e+08	9.13309e+07	3.43662e+06	9.3176e+07	6.53671e+09
183	3	fujian	7.91943e+08	4.26022e+08	4.01212e+08	1.87633e+08	5.44387e+06	3.60349e+07	3.43368e+09
184	3	jiangsu	7.76261e+08	3.25216e+08	3.63031e+08	9.9932e+07	2.4955e+06	3.98248e+07	7.0861e+09
185	3	jiangsu	5.4158e+08	2.01238e+08	5.52519e+08	8.95224e+07	3.95306e+06	4.72045e+07	3.29246e+09
186	3	hunan	1.27984e+09	3.77847e+08	1.62699e+09	2.77131e+08	3.36857e+06	1.37619e+08	5.96634e+09
187	3	zhejiang	9.77003e+08	1.02709e+09	2.55824e+08	1.11552e+08	3.79805e+06	5.37578e+07	4.56826e+09
188	3	sichuan	1.7625e+09	3.52302e+08	8.49365e+08	1.50579e+08	7.88127e+06	7.18435e+07	5.29855e+09
189	3	guangdong	7.76261e+08	5.80848e+08	3.81645e+08	1.4181e+08	2.52058e+06	3.98248e+07	5.12194e+09
190	3	guangdong	3.11658e+09	4.94966e+08	2.1101e+09	5.30855e+08	1.32565e+07	1.12673e+08	3.51398e+10
191	3	zhejiang	4.43408e+08	2.58395e+08	3.93268e+08	1.06111e+08	2.5715e+06	2.39146e+07	2.63303e+09
192	3	jiangsu	7.5332e+08	1.74948e+08	4.17586e+08	1.05055e+08	2.25802e+06	3.71324e+07	3.63909e+09
193	3	shandong	2.63615e+08	1.87633e+08	1.69778e+08	2.4155e+07	1.65614e+06	1.10728e+07	3.89978e+08
194	3	fujian	7.45824e+08	5.4158e+08	4.09317e+08	8.60123e+07	5.44387e+06	4.67348e+07	5.3518e+09
195	3	beijing	5.52519e+08	2.6894e+08	5.52519e+08	9.60135e+07	2.59735e+06	2.8631e+07	3.72079e+09
196	3	hunan	2.37298e+10	5.62227e+09	1.90437e+10	6.40279e+09	1.54019e+07	1.57891e+09	8.97058e+10
197	3	zhejiang	1.79811e+09	3.77847e+08	6.88482e+08	2.71643e+08	4.07345e+06	9.22488e+07	7.59153e+09
198	3	beijing	1.40037e+09	4.70826e+08	4.17586e+08	1.1845e+08	4.73267e+06	7.55269e+07	5.93125e+09
199	3	beijing	2.03261e+08	3.15604e+08	1.47597e+08	6.97201e+07	7.13127e+06	2.75083e+07	2.61204e+09
200	3	guangdong	1.20531e+09	1.31882e+09	4.21783e+08	3.00212e+08	7.80285e+06	3.4189e+08	9.46816e+09
201	3	zhejiang	1.40037e+09	1.21742e+09	5.15166e+08	1.29605e+08	3.95306e+06	8.77499e+07	2.25545e+10
202	3	shanghai	2.40926e+08	2.71643e+08	2.26895e+08	5.70821e+07	2.44609e+06	1.71928e+07	3.30764e+09
203	3	jiangsu	4.56912e+08	1.0401e+08	3.12464e+08	9.13309e+07	3.04801e+06	3.56764e+07	2.29569e+09
204	3	jiangxi	3.0323e+08	6.63199e+07	3.48797e+08	6.18363e+07	2.54591e+06	2.14235e+07	3.11097e+09
205	3	beijing	2.1101e+09	3.6668e+08	1.04784e+09	1.66416e+08	5.17837e+06	1.43235e+08	7.5416e+09
206	3	shanxi	5.1004e+08	1.22057e+08	5.25573e+08	9.04221e+07	2.35017e+06	2.22978e+07	2.92277e+09
207	3	hebei	2.1583e+08	1.87633e+08	2.1583e+08	5.01235e+07	3.20429e+06	3.0707e+07	9.55648e+08
208	3	hubei	1.82969e+10	3.37615e+09	3.27636e+09	1.33207e+09	4.50185e+06	6.10629e+08	1.17111e+10
209	3	beijing	8.84029e+08	5.36191e+08	3.89354e+08	1.71484e+08	6.51749e+06	6.00087e+07	8.62991e+09
210	3	shandong	3.30075e+10	2.79193e+09	4.60312e+09	2.04774e+09	7.4969e+06	1.18144e+09	2.04592e+10
211	3	xinjiang	3.83493e+10	1.67222e+10	3.33392e+10	2.45159e+09	1.70217e+07	1.83443e+09	5.8133e+10
212	3	shanghai	8.59829e+11	1.21114e+11	1.1069e+11	3.33392e+10	2.07904e+07	1.10976e+10	1.4323e+12
213	3	beijing	5.1766e+10	3.21149e+09	1.72314e+10	3.96194e+09	2.22978e+07	2.37913e+09	3.4954e+10
214	3	shanghai	5.63681e+08	1.2545e+09	3.77847e+08	8.18173e+07	3.83623e+06	6.83397e+07	1.14345e+10
215	3	gansu	1.9093e+09	4.66141e+08	1.57891e+09	2.94268e+08	2.42175e+06	4.67348e+07	4.03754e+09
216	3	liaoning	2.002e+10	4.16507e+09	2.99437e+09	1.8903e+09	1.88119e+07	8.51564e+07	6.49372e+09
217	3	jiangsu	6.09053e+09	8.24263e+08	1.94786e+09	7.5332e+08	4.8768e+06	2.58395e+08	6.19247e+09
218	3	jiangsu	3.75899e+10	2.73665e+09	2.46983e+10	1.85287e+09	6.78347e+06	1.18144e+09	2.82314e+10
219	3	henan	8.99559e+09	1.62699e+09	6.21356e+09	7.16579e+08	4.5928e+06	3.81645e+08	1.66338e+10
220	3	shandong	4.64938e+09	1.22966e+09	1.37264e+09	4.80338e+08	4.23969e+06	1.09343e+08	4.85366e+09
221	3	sichuan	1.05838e+09	4.70826e+08	4.99941e+08	1.3625e+08	3.01768e+06	2.51408e+07	3.35662e+09
222	3	hubei	3.4189e+08	4.44556e+07	2.8557e+08	6.30853e+07	2.21331e+06	5.26934e+07	4.25177e+09
223	3	shaanxi	8.07942e+08	5.165e+07	3.59419e+08	1.46129e+08	2.87051e+06	2.09993e+07	2.68971e+09
224	3	jiangsu	1.81149e+10	7.82039e+09	1.23881e+10	1.2545e+09	4.78023e+06	3.78825e+07	1.63812e+10
225	3	zhejiang	2.73665e+09	6.74849e+08	2.81999e+09	6.88482e+08	7.96048e+06	2.79916e+08	2.08308e+10
226	3	tianjin	1.21742e+09	4.47864e+08	6.29225e+08	1.78482e+08	4.41271e+06	6.37194e+07	5.38886e+09
227	3	shanghai	5.73584e+09	1.2545e+09	1.53224e+09	3.28485e+08	8.12129e+06	2.29176e+08	1.02947e+10
228	3	guangdong	7.43898e+09	1.47217e+09	4.16507e+09	1.24201e+09	2.61667e+07	4.26022e+08	1.06316e+10
229	3	hebei	4.37863e+09	1.67654e+09	2.84834e+09	4.66141e+08	4.63896e+06	1.89519e+08	1.44723e+10
230	3	anhui	3.54924e+09	4.47864e+08	2.47622e+09	4.52365e+08	4.41271e+06	1.34894e+08	7.54009e+09
231	3	beijing	5.36191e+08	3.42775e+07	8.57901e+08	8.68767e+07	4.32533e+06	3.53214e+07	2.32596e+09
232	3	zhejiang	5.29484e+09	2.17436e+09	3.17953e+09	7.45824e+08	5.55384e+06	1.50579e+08	1.9516e+10
233	3	anhui	1.13218e+10	5.30855e+08	1.87149e+09	2.77131e+08	7.88127e+06	2.31479e+08	8.36481e+09
234	3	jiangsu	2.39683e+10	2.15272e+09	1.81149e+10	3.62094e+09	5.06272e+07	7.84063e+08	4.21963e+10
235	3	jiangxi	5.08724e+09	1.13512e+09	1.61081e+09	2.74373e+08	3.95306e+06	2.94268e+08	1.00607e+10
236	3	shandong	1.58655e+11	3.50486e+10	3.75899e+10	1.6391e+10	4.50185e+06	4.60312e+09	1.50857e+11
237	3	zhejiang	2.64891e+10	4.16507e+09	1.00416e+10	4.12363e+09	1.70217e+07	1.98721e+09	4.33339e+10
238	3	hubei	8.38743e+09	4.74331e+09	1.00416e+10	7.45824e+08	9.72296e+06	5.30855e+08	3.84414e+10
239	3	shanghai	1.40715e+11	3.2679e+10	2.64891e+10	1.51308e+10	8.04048e+06	2.52624e+09	1.02395e+11
240	3	shanghai	6.04553e+08	1.17271e+08	1.4181e+08	9.69785e+07	2.02281e+06	2.51408e+07	6.45228e+09
241	3	sichuan	7.8002e+10	1.49803e+10	2.06297e+10	4.83912e+09	6.85165e+06	1.20531e+09	3.16562e+10
242	3	beijing	1.5019e+09	6.29225e+08	2.05303e+08	1.97254e+08	2.89936e+06	3.56764e+07	4.91766e+09
243	3	qinghai	1.72314e+10	2.55163e+09	5.03662e+09	8.49365e+08	1.12965e+07	2.22402e+08	1.95277e+10
244	3	jiangsu	2.06297e+10	1.27984e+09	4.37863e+09	4.61504e+08	4.8768e+06	3.48797e+08	1.22183e+10
245	3	beijing	3.17953e+09	3.48797e+08	1.35898e+09	6.22964e+08	3.43662e+06	4.26022e+08	6.62225e+09
246	3	jiangsu	3.58491e+09	2.55163e+09	8.38743e+09	4.17586e+08	8.12129e+06	1.07178e+08	2.22921e+10
247	3	shanghai	2.95692e+10	5.03662e+09	4.83912e+09	2.00719e+09	9.06563e+06	1.01687e+09	3.52525e+10
248	3	guangdong	7.12884e+10	4.92414e+10	1.68902e+10	4.46707e+09	1.49467e+07	2.99437e+09	1.78597e+11
249	3	zhejiang	5.34806e+09	1.57891e+09	1.83443e+09	6.41937e+08	2.9285e+06	2.05303e+08	1.58653e+10
250	3	shanghai	6.48389e+08	2.45793e+08	7.38403e+08	9.79531e+07	9.3417e+06	2.14235e+07	3.66026e+09
251	3	jiangsu	2.19621e+09	6.81632e+08	1.2671e+09	1.24523e+08	3.87478e+06	1.73656e+07	1.02311e+10
252	3	shanghai	7.95778e+10	3.72158e+10	4.92414e+10	8.05855e+09	6.71598e+06	2.99437e+09	1.06563e+11
253	3	zhejiang	2.34937e+10	6.79871e+09	1.96236e+10	2.55163e+09	7.13127e+06	7.91943e+08	6.81993e+10
254	3	zhejiang	3.17953e+09	1.04784e+09	1.8903e+09	4.75558e+08	2.84195e+06	7.6286e+07	8.65931e+09
255	3	zhejiang	7.31055e+08	3.4189e+08	4.70826e+08	1.39002e+08	7.57225e+06	6.37194e+07	3.5013e+09
256	3	shanghai	5.98537e+08	4.44556e+07	3.3512e+08	1.0401e+08	3.61282e+06	4.68558e+06	2.51189e+09
257	3	zhejiang	2.1101e+09	6.35549e+08	9.20106e+08	1.93348e+08	4.50185e+06	4.10377e+07	4.05574e+09
258	3	guangdong	1.87149e+09	4.75558e+08	5.30855e+08	3.09355e+08	4.73267e+06	7.6286e+07	9.49946e+09
1	4	shanghai	4.59123e+10	4.33506e+09	8.13954e+09	1.65986e+09	2.14235e+07	3.97219e+08	2.12347e+10
2	4	guangdong	1.72314e+10	3.15604e+08	3.24376e+09	1.02709e+09	8.45273e+06	3.06277e+08	7.32017e+09
3	4	guangdong	2.89837e+10	3.69409e+09	3.23539e+10	3.51393e+09	2.32078e+07	1.79811e+09	3.89911e+10
4	4	guangdong	1.12926e+11	2.67553e+10	5.77853e+10	1.01425e+10	2.59064e+07	5.67876e+09	1.05334e+11
5	4	guangdong	2.58976e+11	2.78472e+10	5.22863e+10	2.46983e+10	4.14501e+07	9.84274e+09	2.85841e+11
6	4	henan	8.22135e+09	9.77003e+08	2.93508e+09	9.57657e+08	6.32487e+06	5.1004e+08	9.06059e+09
7	4	jiangxi	8.90608e+09	2.79193e+09	2.76415e+09	7.23781e+08	5.02532e+06	2.94268e+08	4.47781e+09
8	4	hebei	2.81271e+10	1.98208e+10	1.38285e+10	1.14652e+09	8.20291e+06	5.98537e+08	4.57839e+10
9	4	anhui	1.74046e+10	4.60312e+09	3.88349e+09	1.59478e+09	3.57688e+06	8.24263e+08	5.63409e+09
10	4	guangdong	3.80659e+09	8.92914e+08	1.27984e+09	6.48389e+08	1.15247e+07	1.39002e+08	6.54325e+09
11	4	jiangsu	2.37913e+09	6.54904e+08	1.15805e+09	1.53621e+08	6.99006e+06	4.62698e+07	4.21578e+09
12	4	chongqing	6.64689e+10	9.94167e+09	2.70243e+10	6.09053e+09	1.07455e+07	3.80659e+09	3.19041e+10
13	4	guangdong	4.60312e+09	1.21742e+09	2.68246e+09	7.02391e+08	1.07455e+07	1.76706e+08	9.70106e+09
14	4	guangdong	1.97697e+11	1.12926e+11	3.87346e+10	8.55687e+09	3.00989e+07	7.29167e+09	2.37089e+11
15	4	hubei	2.73665e+09	5.63681e+08	5.96993e+09	9.67282e+08	3.14084e+06	7.55269e+07	6.2117e+09
16	4	guangdong	7.66554e+09	1.06901e+09	9.82067e+06	3.52302e+08	5.83859e+06	1.24523e+08	9.79463e+09
17	4	beijing	9.71964e+10	5.12509e+10	1.42129e+11	9.17732e+09	6.63199e+07	7.21913e+09	2.07045e+11
18	4	sichuan	7.74258e+09	9.86821e+08	2.00719e+09	7.84063e+08	2.03787e+07	3.70365e+08	6.70823e+09
19	4	hubei	2.24058e+09	6.54904e+08	1.44301e+09	2.6894e+08	3.30187e+06	1.05055e+08	4.82511e+09
20	4	guangdong	4.93688e+09	9.57657e+08	2.21829e+09	7.5332e+08	1.17575e+07	1.93348e+08	4.73951e+09
21	4	anhui	1.23881e+10	1.69339e+09	5.40181e+09	3.08556e+09	9.24877e+06	5.52519e+08	1.68733e+10
22	4	heilongjiang	5.79348e+09	9.86821e+08	2.1313e+09	1.13512e+09	3.68581e+06	3.25216e+08	5.94668e+09
23	4	zhejiang	3.08556e+09	2.36155e+08	2.00719e+09	4.05244e+08	6.99006e+06	1.1964e+08	4.158e+09
24	4	zhejiang	2.0891e+09	9.10951e+08	7.60891e+08	3.18776e+08	1.01197e+07	9.79531e+07	5.37648e+09
25	4	jiangsu	2.93508e+09	1.14652e+09	7.31055e+08	1.14949e+08	4.32533e+06	1.86729e+06	3.50901e+09
26	4	ningxia	1.09061e+09	2.6894e+08	7.60891e+08	1.40399e+08	2.1479e+06	2.48906e+07	3.24214e+09
27	4	zhejiang	1.30232e+10	2.37913e+09	2.17436e+09	7.84063e+08	2.25802e+06	2.55824e+08	1.97733e+10
28	4	guangdong	1.09872e+10	4.51197e+09	4.88776e+09	2.02736e+09	2.69637e+07	9.96739e+08	3.75035e+10
29	4	jiangsu	3.51393e+09	1.2545e+09	1.96744e+09	3.09355e+08	4.97532e+06	1.3625e+08	4.16591e+09
30	4	zhejiang	2.02212e+10	5.4561e+09	1.28936e+10	1.42866e+09	1.61916e+07	2.97225e+08	2.99861e+10
31	4	guizhou	2.81999e+09	7.99902e+08	9.20106e+08	6.10629e+08	5.02532e+06	3.00212e+08	9.19384e+09
32	4	shanghai	4.79098e+09	1.2927e+09	1.59478e+09	7.23781e+08	8.71015e+06	3.52302e+08	7.60902e+09
33	4	guangdong	1.40037e+09	9.77003e+08	2.04774e+09	2.22402e+08	3.57688e+06	7.70527e+07	6.95412e+09
34	4	jiangxi	4.79098e+09	8.40913e+08	3.02446e+09	4.66141e+08	4.07345e+06	1.95291e+08	7.62807e+09
35	4	zhejiang	4.29192e+09	3.89354e+08	5.98537e+08	2.03261e+08	3.68581e+06	5.37578e+07	4.878e+09
36	4	guangdong	4.04198e+09	4.09317e+08	2.1101e+09	6.81632e+08	5.72298e+06	2.07367e+08	3.98579e+09
37	4	hebei	2.45159e+09	1.13512e+09	9.86821e+08	3.25216e+08	7.27533e+06	4.90041e+08	1.78595e+10
38	4	anhui	5.13836e+09	3.08556e+09	7.00577e+09	6.04553e+08	1.05328e+07	4.94966e+08	1.75233e+10
39	4	jiangsu	1.8903e+09	4.09317e+08	6.68134e+08	2.20189e+08	5.44387e+06	8.26396e+07	3.4169e+09
40	4	guangdong	2.21829e+09	7.45824e+08	9.29353e+08	4.75558e+08	3.61282e+06	9.3176e+07	7.48749e+09
41	4	jiangsu	1.67654e+09	5.75069e+08	1.19331e+09	2.43347e+08	5.72298e+06	1.58299e+08	5.31023e+09
42	4	guangdong	4.42262e+09	1.47217e+09	1.74497e+09	4.01212e+08	1.60304e+07	1.76706e+08	4.27735e+09
43	4	zhejiang	5.69347e+08	1.1845e+08	3.89354e+08	5.3223e+07	2.98766e+06	1.75401e+07	1.63629e+09
44	4	zhejiang	1.38285e+10	1.92848e+09	4.79098e+09	9.96739e+08	1.52486e+07	6.06118e+07	1.92389e+10
45	4	zhejiang	5.03662e+09	5.1004e+08	2.76415e+09	6.48389e+08	1.33897e+07	1.85766e+08	7.42561e+09
46	4	zhejiang	1.22648e+10	2.17436e+09	1.62699e+09	7.5332e+08	3.61282e+06	1.61497e+08	1.21829e+10
47	4	guangdong	1.03742e+09	1.02975e+08	1.97254e+08	1.80276e+08	6.92051e+06	3.4622e+07	3.92605e+09
48	4	guangdong	2.35546e+09	4.70826e+08	2.90588e+09	4.34627e+08	7.80285e+06	1.33552e+08	1.12992e+10
49	4	guangdong	3.41008e+09	5.1004e+08	1.2671e+09	6.04553e+08	8.45273e+06	2.50758e+08	4.49081e+09
50	4	guangdong	5.4561e+09	4.24921e+09	2.99437e+09	2.06832e+09	1.24845e+07	4.52365e+08	1.36513e+10
51	4	jiangsu	7.21913e+09	1.37264e+09	7.89899e+09	1.10157e+09	1.23603e+07	5.63681e+08	1.16573e+10
52	4	guangdong	1.8903e+09	7.5332e+08	4.34627e+08	1.22057e+08	9.43559e+06	6.24577e+07	8.84218e+09
53	4	guangdong	2.70942e+09	5.52519e+08	1.7625e+09	2.1583e+08	6.13794e+06	9.60135e+07	4.15218e+09
54	4	gansu	7.1473e+09	3.08556e+09	6.79871e+09	9.86821e+08	1.261e+07	3.81645e+08	1.25201e+10
55	4	henan	2.57728e+09	4.13431e+08	5.20343e+08	3.48797e+08	5.07582e+06	1.71484e+08	3.20155e+09
56	4	fujian	1.68902e+10	2.45159e+09	8.99559e+09	2.28584e+09	6.71598e+06	6.29225e+08	2.28382e+10
57	4	anhui	2.87696e+09	1.37264e+09	5.79348e+09	4.17586e+08	6.64915e+06	3.86478e+07	1.05174e+10
58	4	zhejiang	2.37298e+10	4.16507e+09	4.79098e+09	4.20693e+09	2.27483e+07	2.28584e+09	3.64461e+10
59	4	shandong	2.37298e+10	2.40304e+09	1.46836e+10	4.16507e+09	1.66846e+07	1.8903e+09	2.99292e+10
60	4	shandong	8.13954e+09	1.09061e+09	1.62699e+09	6.16766e+08	1.78944e+07	2.97225e+08	1.22881e+10
61	4	zhejiang	2.33202e+09	1.27984e+09	1.92848e+09	4.52365e+08	1.33897e+07	1.29605e+08	9.28254e+09
62	4	zhejiang	3.92252e+09	6.04553e+08	2.60318e+09	3.31786e+08	7.96048e+06	1.58299e+08	4.22844e+09
63	4	guangdong	2.84834e+09	7.84063e+08	1.14652e+09	8.16062e+08	1.1995e+07	3.00212e+08	9.65266e+09
64	4	jiangsu	4.79098e+09	9.77003e+08	1.74497e+09	7.60891e+08	1.01197e+07	1.25774e+08	6.55308e+09
65	4	anhui	2.45159e+09	7.84063e+08	1.7625e+09	2.45793e+08	4.41271e+06	1.23284e+08	4.67736e+09
66	4	jiangsu	1.67222e+10	2.40304e+09	8.13954e+09	8.92914e+08	9.43559e+06	5.25573e+08	1.55714e+10
67	4	zhejiang	9.96739e+08	5.15166e+08	5.52519e+08	2.09451e+08	1.06386e+07	1.06111e+08	3.89165e+09
68	4	guangdong	8.32548e+08	1.5989e+08	7.68537e+08	1.1964e+08	4.63896e+06	3.00989e+07	3.1789e+09
69	4	beijing	2.55163e+09	6.22964e+08	1.13512e+09	2.77131e+08	7.4223e+06	1.25774e+08	3.34556e+09
70	4	guangdong	8.84029e+08	1.71484e+08	6.61486e+08	2.1583e+08	5.17837e+06	6.18363e+07	2.95097e+09
71	4	guangdong	9.06253e+10	1.60665e+10	1.72314e+10	2.04245e+10	4.91309e+07	2.15272e+09	1.6199e+11
72	4	henan	2.70942e+09	9.38694e+08	1.67654e+09	2.24638e+08	5.49858e+06	9.69785e+07	1.93682e+10
73	4	jiangsu	3.08556e+09	2.03261e+08	2.2631e+09	4.80338e+08	6.0164e+06	1.1845e+08	4.44302e+09
74	4	jiangsu	6.10629e+08	7.68537e+08	5.15166e+08	1.83918e+08	6.71598e+06	6.83397e+07	2.527e+09
75	4	jiangsu	1.78021e+09	8.47173e+09	5.4561e+09	6.10629e+08	1.10728e+07	5.69347e+08	1.65823e+10
76	4	hunan	2.30881e+09	4.94966e+08	1.7276e+09	2.97225e+08	4.3688e+06	7.55269e+07	3.72861e+09
77	4	guangdong	2.68246e+09	4.38995e+08	9.29353e+08	3.97219e+08	2.9285e+06	1.25774e+08	5.62451e+09
78	4	zhejiang	3.24376e+09	5.4158e+08	1.59478e+09	5.63681e+08	3.47116e+06	1.49081e+08	3.83832e+09
79	4	jiangsu	5.75069e+08	3.38488e+08	5.86686e+08	2.48263e+08	7.06032e+06	9.22488e+07	7.89346e+09
80	4	zhejiang	9.96739e+08	2.64891e+10	1.07697e+10	7.07618e+09	4.72045e+07	4.46707e+09	4.62811e+10
81	4	guangdong	4.97362e+10	3.88349e+09	2.60318e+09	6.16766e+08	3.76027e+06	3.89354e+08	1.21866e+10
82	4	tianjin	1.28936e+10	4.38995e+08	4.38995e+08	1.89519e+08	2.08442e+06	1.37619e+08	1.30532e+10
83	4	zhejiang	5.63681e+08	2.52624e+09	1.96744e+09	9.01888e+08	7.4969e+06	2.07367e+08	1.80823e+10
84	4	henan	5.91052e+09	2.22402e+08	1.38643e+09	3.18776e+08	3.87478e+06	8.86316e+07	1.13105e+10
85	4	shanghai	1.59478e+09	9.9932e+07	4.61504e+08	3.90362e+07	3.57688e+06	1.65187e+07	4.17717e+09
86	4	hunan	5.86686e+08	3.06277e+08	9.77003e+08	1.11552e+08	2.42175e+06	5.65141e+07	5.73011e+09
87	4	guangdong	1.05838e+09	1.54764e+09	2.1258e+10	4.04198e+09	2.64297e+07	2.47622e+09	1.20534e+11
88	4	zhejiang	4.32386e+10	4.04198e+09	2.68246e+09	9.77003e+08	7.4223e+06	4.35753e+07	1.5078e+10
89	4	jiangsu	1.706e+10	1.03742e+09	2.45159e+09	2.53279e+08	2.35017e+06	2.43347e+08	2.52805e+10
90	4	guangdong	7.66554e+09	3.80659e+09	1.42497e+10	5.24216e+09	7.57225e+06	2.52624e+09	6.45358e+09
91	4	zhejiang	3.57565e+10	2.17436e+09	1.79811e+09	2.82729e+08	4.2823e+06	9.13309e+07	6.50876e+10
92	4	shandong	2.70942e+09	1.02709e+09	1.38643e+09	2.26895e+08	3.23649e+06	2.29176e+08	8.79017e+09
93	4	jiangsu	5.56632e+09	1.50579e+08	7.16579e+08	1.4181e+08	5.23041e+06	3.94285e+07	6.7459e+09
94	4	shanghai	8.07942e+08	1.10157e+09	1.5019e+09	4.99941e+08	1.02215e+07	1.78482e+08	3.36771e+09
95	4	guangdong	3.51393e+09	6.48389e+08	7.09449e+08	3.93268e+08	4.63896e+06	1.50579e+08	5.42672e+09
96	4	hunan	4.29192e+09	6.74849e+08	1.83443e+09	2.13682e+08	6.0164e+06	1.69778e+08	5.03863e+09
97	4	henan	4.74331e+09	2.58395e+08	2.1101e+09	3.93268e+08	3.20429e+06	1.85766e+08	7.54311e+09
98	4	guangdong	2.81999e+09	9.48128e+08	2.55163e+09	6.68134e+08	6.58299e+06	2.38529e+08	3.56026e+09
99	4	shandong	6.93606e+09	3.8548e+08	3.44434e+09	1.40399e+08	2.10537e+06	4.40132e+07	8.23533e+09
100	4	jiangsu	2.19621e+09	2.01238e+08	4.70826e+08	1.22057e+08	3.26902e+06	5.5395e+07	8.58688e+09
101	4	henan	7.09449e+08	3.81645e+08	5.69347e+08	3.39364e+07	1.23923e+06	3.90362e+07	3.17921e+09
102	4	guangdong	2.40304e+09	2.1583e+08	1.34546e+09	3.09355e+08	2.52058e+06	6.69864e+07	2.98869e+09
103	4	guangdong	1.7625e+09	4.61504e+08	4.21783e+08	1.89519e+08	6.38844e+06	9.04221e+07	3.58491e+09
104	4	fujian	1.57891e+09	6.68134e+08	2.33202e+09	2.43347e+08	3.64913e+06	1.01951e+08	3.10941e+09
105	4	guangdong	2.90588e+09	1.30232e+10	6.98768e+10	1.88542e+10	7.25655e+07	8.55687e+09	4.27699e+10
106	4	guangdong	1.29896e+11	2.00719e+09	8.38743e+09	3.96194e+09	1.77164e+07	1.12382e+09	1.99065e+11
107	4	hebei	2.25725e+10	7.76261e+08	3.76871e+09	6.41937e+08	6.07687e+06	3.55843e+08	2.0973e+10
108	4	shanghai	4.79098e+09	2.71643e+08	6.16766e+08	1.08255e+08	6.71598e+06	5.165e+07	1.2632e+10
109	4	liaoning	9.48128e+08	1.47597e+08	5.58072e+08	1.50579e+08	3.14084e+06	3.10156e+07	3.37311e+09
110	4	fujian	6.04553e+08	1.34546e+09	1.48696e+09	9.57657e+08	8.62349e+06	1.83918e+08	2.87811e+09
111	4	zhejiang	5.4561e+09	4.47864e+08	1.03742e+09	1.37619e+08	4.07345e+06	3.60349e+07	9.59781e+09
112	4	guangdong	3.02446e+09	2.83461e+07	1.57891e+09	6.37194e+07	2.39765e+06	3.56764e+07	6.26722e+09
113	4	jilin	3.4189e+08	9.9932e+07	2.38529e+08	1.20843e+08	8.28536e+06	1.04279e+07	1.10908e+09
114	4	jiangsu	4.21783e+08	4.66141e+08	9.38694e+08	2.8557e+08	1.88606e+06	5.5395e+07	2.99497e+09
115	4	guangdong	1.7625e+09	3.8548e+08	7.91943e+08	2.88441e+08	2.18563e+07	1.5989e+08	4.36071e+09
116	4	shandong	8.07942e+08	9.60135e+07	5.4158e+08	2.13682e+08	1.88606e+06	6.30853e+07	5.20619e+10
117	4	gansu	4.55732e+09	2.65577e+09	1.54764e+09	1.71484e+08	4.15573e+06	5.70821e+07	4.26155e+09
118	4	guangdong	3.73122e+09	3.8548e+08	1.31882e+09	1.25774e+08	6.26193e+06	8.51564e+07	3.31924e+09
119	4	guangdong	1.61081e+09	1.78482e+08	8.84029e+08	2.94268e+08	7.57225e+06	4.0225e+07	2.50988e+09
120	4	guangdong	1.96744e+09	6.95402e+08	2.06832e+09	5.63681e+08	4.5928e+06	9.69785e+07	8.09895e+09
121	4	liaoning	1.22966e+09	2.45793e+08	8.24263e+08	1.93348e+08	3.40243e+06	4.40132e+07	3.41178e+09
122	4	anhui	1.24201e+09	3.74087e+08	3.38488e+08	1.55165e+08	1.05328e+07	6.566e+07	1.43958e+10
123	4	heilongjiang	9.20106e+08	2.01238e+08	1.31882e+09	2.20189e+08	2.47067e+06	4.40132e+07	6.11554e+09
124	4	guangdong	8.47173e+09	1.85287e+09	3.02446e+09	1.517e+09	7.64835e+06	2.74373e+08	7.83526e+09
125	4	shanghai	1.57891e+09	1.52093e+08	9.10951e+08	3.63031e+08	9.91938e+06	1.39002e+08	4.84494e+09
126	4	jiangsu	1.45752e+09	3.15604e+08	7.09449e+08	3.2198e+08	7.27533e+06	1.68088e+08	8.23698e+09
127	4	shandong	5.91052e+09	1.37264e+09	3.27636e+09	6.95402e+08	1.18757e+07	2.36155e+08	2.11457e+10
128	4	beijing	6.33908e+09	2.21829e+09	2.15272e+09	9.96739e+08	2.25219e+07	4.70826e+08	4.37125e+10
129	4	henan	1.517e+09	1.45752e+09	1.45752e+09	2.88441e+08	6.51749e+06	1.07178e+08	4.03713e+09
130	4	guangdong	4.33506e+09	1.12382e+09	3.69409e+09	6.35549e+08	8.12129e+06	3.93268e+08	1.51551e+10
131	4	hubei	3.77847e+08	5.04966e+08	2.13682e+08	1.00936e+08	4.50185e+06	7.18435e+07	1.07256e+10
132	4	liaoning	3.08556e+09	2.02736e+09	4.0826e+09	6.22964e+08	1.16405e+07	1.95291e+08	2.25252e+10
133	4	guangdong	5.52519e+08	2.33806e+08	3.52302e+08	1.22057e+08	5.28297e+06	4.44556e+07	2.09015e+09
134	4	zhejiang	3.37615e+09	1.43235e+08	1.15805e+09	8.32548e+08	2.39765e+06	1.61497e+08	2.54196e+09
135	4	hunan	6.16766e+08	5.65141e+07	5.92583e+08	7.18435e+07	4.2823e+06	4.14501e+07	2.65206e+09
136	4	heilongjiang	1.02709e+09	2.43347e+08	1.69339e+09	7.32948e+07	2.21331e+06	3.67629e+07	2.17284e+09
137	4	guangdong	9.01888e+08	4.05244e+08	6.74849e+08	1.24523e+08	4.41271e+06	6.18363e+07	5.94252e+09
138	4	guangdong	4.16507e+09	1.03742e+09	2.68246e+09	1.47597e+08	5.07582e+06	1.13805e+08	4.35243e+09
139	4	fujian	9.96739e+08	3.45326e+08	7.31055e+08	1.30907e+08	4.73267e+06	3.63971e+07	2.18264e+09
140	4	jiangxi	6.88482e+08	6.16766e+08	4.66141e+08	1.1964e+08	2.12652e+06	4.14501e+07	3.45297e+09
141	4	shanxi	1.83918e+08	5.42981e+07	2.38529e+08	3.42775e+07	3.99279e+06	1.08535e+07	1.23706e+09
142	4	guangdong	6.04553e+08	4.85165e+08	9.01888e+08	1.28315e+08	6.51749e+06	1.44675e+08	4.47826e+09
143	4	zhejiang	1.2927e+09	4.85165e+08	6.10629e+08	2.82729e+08	3.76027e+06	1.1964e+08	8.89096e+09
144	4	guangdong	5.51094e+09	4.70826e+08	3.27636e+09	1.53224e+09	8.04048e+06	2.6894e+08	4.70081e+09
145	4	anhui	9.64784e+09	1.44301e+09	3.69409e+09	1.21742e+09	1.42177e+07	9.79531e+07	1.20003e+10
146	4	liaoning	9.77003e+08	1.74948e+08	5.30855e+08	1.91424e+08	3.76027e+06	4.10377e+07	3.47201e+09
147	4	guangdong	5.92583e+08	2.33806e+08	3.74087e+08	1.43235e+08	3.64913e+06	5.82351e+07	1.79936e+09
148	4	shaanxi	1.38643e+09	4.26022e+08	7.84063e+08	3.12464e+08	4.73267e+06	7.32948e+07	4.20609e+09
149	4	guangdong	8.64286e+09	1.33207e+09	5.62227e+09	2.47622e+09	8.20291e+06	7.68537e+08	1.02332e+10
150	4	tianjin	2.06832e+09	2.48263e+08	8.49365e+08	2.79916e+08	5.55384e+06	6.69864e+07	2.76001e+09
151	4	jiangsu	2.55163e+09	3.3512e+08	7.16579e+08	3.18776e+08	4.50185e+06	5.3223e+07	4.96312e+09
152	4	guangdong	1.21428e+10	7.45824e+08	9.57657e+08	1.91424e+08	4.5471e+06	5.76558e+07	6.72098e+09
153	4	guangdong	4.69611e+09	9.38694e+08	1.30569e+09	7.5332e+08	7.96048e+06	2.91339e+08	2.32553e+10
154	4	beijing	1.6476e+08	9.79531e+07	3.77847e+08	3.10156e+07	3.01768e+06	1.10728e+07	2.9415e+08
155	4	shaanxi	1.83443e+09	2.74373e+08	1.74497e+09	2.03261e+08	5.33607e+06	7.18435e+07	4.47468e+09
156	4	jiangsu	7.5332e+08	2.91339e+08	5.36191e+08	4.40132e+07	2.52058e+06	3.39364e+07	1.97316e+09
157	4	guangdong	4.33506e+09	1.81618e+09	1.5019e+09	6.04553e+08	4.40132e+07	1.02975e+08	2.60062e+10
158	4	guangdong	9.20106e+08	3.55843e+08	4.52365e+08	2.03261e+08	8.12129e+06	8.68767e+07	2.33039e+09
159	4	jiangsu	9.01888e+08	2.45793e+08	7.23781e+08	1.07178e+08	3.87478e+06	1.86247e+07	2.21451e+09
160	4	guangdong	1.2671e+09	1.5632e+09	9.29353e+08	1.44675e+08	1.2994e+07	1.91424e+08	1.04388e+10
161	4	jiangsu	1.81618e+09	2.8557e+08	8.57901e+08	1.6476e+08	7.4223e+06	9.41124e+07	4.9216e+09
162	4	guangdong	9.96739e+08	2.77131e+08	6.10629e+08	3.3512e+08	4.41271e+06	1.78482e+08	2.51998e+10
163	4	guangdong	2.04245e+10	3.54924e+09	6.93606e+09	2.06832e+09	8.12129e+06	1.05838e+09	1.76253e+10
164	4	shandong	1.30569e+09	3.4189e+08	2.68246e+09	3.82632e+07	3.36857e+06	3.00989e+07	4.76565e+09
165	4	shanghai	3.58491e+09	8.84029e+08	1.92848e+09	4.21783e+08	1.01197e+07	2.11556e+08	1.20774e+10
166	4	beijing	2.58395e+08	1.5989e+08	1.47597e+08	5.70821e+07	3.26902e+06	7.40315e+07	3.66172e+09
167	4	shanghai	5.58072e+08	2.58395e+08	3.06277e+08	7.70527e+07	5.78049e+06	5.06272e+07	4.85221e+09
168	4	guangdong	1.5632e+09	2.26895e+08	7.16579e+08	2.38529e+08	4.23969e+06	9.13309e+07	2.76001e+09
169	4	guangdong	8.16062e+08	1.69778e+08	2.09451e+08	1.02975e+08	4.63896e+06	4.67348e+07	1.69814e+09
170	4	anhui	1.05838e+09	1.80276e+08	5.36191e+08	1.55165e+08	4.07345e+06	6.37194e+07	2.905e+09
171	4	jiangxi	3.80659e+09	5.36191e+08	3.88349e+09	9.10951e+08	7.27533e+06	2.24638e+08	6.31378e+09
172	4	henan	8.57901e+08	3.48797e+08	6.22964e+08	1.4181e+08	2.89936e+06	5.94116e+07	3.26067e+09
173	4	guangdong	1.19331e+09	2.1583e+08	2.88441e+08	1.47597e+08	6.0164e+06	7.55269e+07	5.11222e+09
174	4	hubei	1.79811e+09	2.6894e+08	1.64334e+09	1.97254e+08	2.44609e+06	7.11286e+07	5.69468e+09
175	4	jiangsu	1.2671e+09	2.74373e+08	7.5332e+08	1.58299e+08	4.92581e+06	5.94116e+07	3.10631e+09
176	4	zhejiang	1.16968e+09	1.91919e+07	8.57901e+08	1.28315e+08	4.11438e+06	3.78825e+07	2.44277e+09
177	4	shanghai	4.56912e+08	7.25655e+07	2.53279e+08	1.09343e+08	1.96303e+06	4.18666e+07	1.82346e+09
178	4	liaoning	1.7276e+09	4.26022e+08	7.76261e+08	5.20343e+08	847461	4.81581e+07	1.53457e+10
179	4	hunan	1.54764e+09	6.61486e+08	5.69347e+08	4.17586e+08	3.26902e+06	1.5989e+08	5.99505e+09
180	4	guangdong	2.35546e+09	2.8557e+08	1.06901e+09	2.6894e+08	4.92581e+06	9.60135e+07	3.09329e+09
181	4	zhejiang	1.69339e+09	5.86686e+08	1.79811e+09	2.60992e+08	6.32487e+06	6.50066e+07	4.58154e+09
182	4	shanghai	7.60891e+08	6.50066e+07	1.91424e+08	1.01951e+08	4.3688e+06	1.1964e+08	4.21198e+09
183	4	fujian	9.77003e+08	4.70826e+08	4.70826e+08	2.33806e+08	5.07582e+06	5.59517e+07	2.55215e+09
184	4	jiangsu	7.45824e+08	3.81645e+08	4.26022e+08	1.20843e+08	3.47116e+06	5.48438e+07	3.27505e+09
185	4	jiangsu	4.34627e+08	9.3176e+07	4.94966e+08	8.95224e+07	3.20429e+06	3.98248e+07	2.69617e+09
186	4	hunan	1.62699e+09	5.58072e+08	1.83443e+09	3.4189e+08	3.95306e+06	1.89519e+08	4.07444e+09
187	4	zhejiang	8.75233e+08	1.48696e+09	2.33806e+08	1.17271e+08	3.87478e+06	4.91309e+07	2.68327e+09
188	4	sichuan	1.37264e+09	3.70365e+08	1.03742e+09	1.97254e+08	7.06032e+06	6.37194e+07	4.74757e+09
189	4	guangdong	7.91943e+08	3.55843e+08	4.17586e+08	1.69778e+08	3.10958e+06	5.65141e+07	3.09731e+09
190	4	guangdong	3.76871e+09	9.29353e+08	2.60318e+09	7.09449e+08	1.37975e+07	1.61497e+08	2.98276e+10
191	4	zhejiang	5.80848e+08	2.77131e+08	5.47023e+08	1.25774e+08	2.54591e+06	3.26058e+07	1.74811e+09
192	4	jiangsu	1.00676e+09	1.08255e+08	5.04966e+08	1.47597e+08	2.08442e+06	5.94116e+07	3.61371e+09
193	4	shandong	3.02446e+09	8.40913e+08	1.21742e+09	1.20843e+08	2.75795e+06	1.12673e+08	6.13944e+09
194	4	fujian	1.30569e+09	3.12464e+08	4.70826e+08	1.37619e+08	3.57688e+06	6.566e+07	4.67829e+09
195	4	beijing	6.88482e+08	2.33806e+08	5.80848e+08	1.34894e+08	3.04801e+06	3.71324e+07	6.23722e+09
196	4	hunan	2.78472e+10	4.51197e+09	2.54504e+10	7.36496e+09	1.50969e+07	1.48696e+09	4.17723e+10
197	4	zhejiang	3.1479e+09	4.17586e+08	7.99902e+08	3.4189e+08	4.32533e+06	1.09343e+08	6.20115e+09
198	4	beijing	1.9093e+09	5.69347e+08	1.03742e+09	1.76706e+08	4.5471e+06	1.10442e+08	4.68954e+09
199	4	beijing	2.40926e+08	2.1583e+08	1.53621e+08	8.60123e+07	7.4223e+06	4.40132e+07	1.60181e+09
200	4	guangdong	1.35898e+09	1.34546e+09	5.98537e+08	2.20189e+08	9.62621e+06	3.12464e+08	6.6282e+09
201	4	zhejiang	2.73665e+09	2.47622e+09	7.60891e+08	3.55843e+08	4.41271e+06	3.59419e+08	1.93373e+10
202	4	shanghai	2.63615e+08	1.46129e+08	2.79916e+08	6.37194e+07	2.35017e+06	1.97764e+07	2.10778e+09
203	4	jiangsu	4.30303e+08	6.566e+07	3.74087e+08	1.09343e+08	2.64981e+06	5.01235e+07	2.99527e+09
204	4	jiangxi	5.36191e+08	7.18435e+07	3.55843e+08	1.01951e+08	3.57688e+06	3.90362e+07	1.96508e+09
205	4	beijing	2.00719e+09	3.0323e+08	1.40037e+09	2.07367e+08	5.3897e+06	1.16104e+08	6.43167e+09
206	4	shanxi	6.95402e+08	1.1964e+08	8.24263e+08	1.09343e+08	5.23041e+06	3.04014e+07	2.27831e+09
207	4	hebei	1.61497e+08	1.0401e+08	2.01238e+08	4.44556e+07	4.5928e+06	2.46429e+07	2.26287e+09
208	4	hubei	1.43929e+10	2.55163e+09	3.51393e+09	1.00676e+09	8.53768e+06	4.90041e+08	7.21046e+09
209	4	beijing	9.57657e+08	3.48797e+08	4.43408e+08	1.71484e+08	6.99006e+06	6.97201e+07	4.69846e+09
210	4	shandong	3.50486e+10	4.04198e+09	5.13836e+09	2.50111e+09	9.06563e+06	1.19331e+09	1.46016e+10
211	4	xinjiang	3.95171e+10	2.16874e+10	3.50486e+10	2.62934e+09	2.36766e+07	1.62699e+09	5.05434e+10
212	4	shanghai	8.86015e+11	1.23561e+11	1.31202e+11	3.72158e+10	3.13273e+07	1.59066e+10	1.23119e+12
213	4	beijing	4.11299e+10	4.64938e+09	1.43929e+10	4.46707e+09	1.88119e+07	2.62934e+09	3.33792e+10
214	4	shanghai	7.84063e+08	1.21742e+09	3.89354e+08	1.01951e+08	5.17837e+06	8.77499e+07	6.58263e+09
215	4	gansu	1.78021e+09	4.52365e+08	1.7276e+09	2.97225e+08	2.4955e+06	5.42981e+07	3.03477e+09
216	4	liaoning	2.75702e+10	4.04198e+09	5.79348e+09	2.30881e+09	1.86247e+07	5.06272e+07	8.54502e+10
217	4	jiangsu	4.93688e+09	1.07975e+09	1.71041e+09	7.68537e+08	5.44387e+06	3.0323e+08	5.11069e+09
218	4	jiangsu	4.36732e+10	3.05486e+09	2.46983e+10	2.57728e+09	1.21155e+07	1.53224e+09	2.09772e+10
219	4	henan	1.07697e+10	2.42719e+09	5.67876e+09	7.31055e+08	4.03292e+06	3.52302e+08	1.45085e+10
220	4	shandong	5.62227e+09	9.29353e+08	1.41444e+09	5.52519e+08	5.28297e+06	1.12673e+08	2.45555e+10
221	4	sichuan	1.05838e+09	3.52302e+08	5.69347e+08	1.68088e+08	3.26902e+06	2.2076e+07	2.20943e+09
222	4	hubei	3.97219e+08	9.22488e+07	2.55824e+08	6.63199e+07	2.28072e+06	4.76789e+07	1.75248e+09
223	4	shaanxi	8.49365e+08	8.18173e+07	3.45326e+08	1.55165e+08	5.49858e+06	2.66954e+07	1.63744e+09
224	4	jiangsu	1.90437e+10	1.05564e+10	1.42497e+10	1.42866e+09	4.5928e+06	4.91309e+07	4.12493e+10
225	4	zhejiang	3.02446e+09	1.16968e+09	3.76871e+09	8.32548e+08	7.4969e+06	3.48797e+08	1.26788e+10
226	4	tianjin	1.35898e+09	3.09355e+08	6.54904e+08	1.83918e+08	4.45706e+06	6.43598e+07	4.48991e+09
227	4	shanghai	4.93688e+09	1.2927e+09	1.41444e+09	3.48797e+08	7.80285e+06	2.05303e+08	5.67253e+09
228	4	guangdong	7.1473e+09	1.94786e+09	4.0826e+09	1.48696e+09	3.42775e+07	6.35549e+08	1.39731e+10
229	4	hebei	3.17953e+09	1.45752e+09	2.47622e+09	4.75558e+08	5.23041e+06	1.82088e+08	1.03422e+10
230	4	anhui	3.05486e+09	4.66141e+08	2.87696e+09	4.05244e+08	5.49858e+06	1.4181e+08	4.86971e+09
231	4	beijing	5.58072e+08	7.40315e+07	7.60891e+08	9.22488e+07	3.23649e+06	5.26934e+07	1.80712e+09
232	4	zhejiang	6.79871e+09	1.57891e+09	3.65733e+09	8.66524e+08	7.06032e+06	1.83918e+08	1.88579e+10
233	4	anhui	1.19023e+10	5.80848e+08	1.85287e+09	3.28485e+08	8.79769e+06	2.05303e+08	6.52822e+09
234	4	jiangsu	2.39683e+10	4.79098e+09	1.84808e+10	3.80659e+09	5.42981e+07	8.84029e+08	2.85493e+10
235	4	jiangxi	6.15174e+09	1.45752e+09	1.87149e+09	3.0323e+08	7.57225e+06	4.21783e+08	8.02799e+09
236	4	shandong	1.82497e+11	3.75899e+10	3.99143e+10	1.96236e+10	4.73267e+06	5.40181e+09	1.18752e+11
237	4	zhejiang	5.60775e+10	7.82039e+09	2.04245e+10	8.81746e+09	1.71928e+07	3.88349e+09	1.1737e+11
238	4	hubei	8.38743e+09	4.42262e+09	1.15506e+10	9.57657e+08	1.09626e+07	8.07942e+08	4.95873e+10
239	4	shanghai	1.57077e+11	3.04697e+10	3.23539e+10	1.65558e+10	9.72296e+06	5.13836e+09	6.88297e+10
240	4	shanghai	5.30855e+08	1.73207e+08	1.24523e+08	9.41124e+07	2.39765e+06	3.04014e+07	3.10413e+09
241	4	sichuan	8.36577e+10	1.68902e+10	2.14717e+10	5.4561e+09	6.0164e+06	1.94786e+09	2.04677e+11
242	4	beijing	2.1101e+09	6.54904e+08	2.82729e+08	2.63615e+08	3.40243e+06	6.37194e+07	3.28917e+09
243	4	qinghai	1.75795e+10	2.30881e+09	5.62227e+09	1.00676e+09	6.99006e+06	2.38529e+08	1.83226e+10
244	4	jiangsu	3.2032e+10	3.17953e+09	4.83912e+09	5.25573e+08	5.66604e+06	4.56912e+08	1.36786e+10
245	4	beijing	3.51393e+09	5.36191e+08	1.33207e+09	6.41937e+08	5.55384e+06	4.30303e+08	4.259e+09
246	4	jiangsu	4.00176e+09	2.17436e+09	9.3627e+09	4.61504e+08	8.53768e+06	1.47597e+08	1.36595e+10
247	4	shanghai	3.36743e+10	4.60312e+09	6.276e+09	2.35546e+09	1.2994e+07	1.31882e+09	2.10549e+10
248	4	guangdong	7.12884e+10	4.19607e+10	2.21256e+10	5.96993e+09	1.54019e+07	4.88776e+09	1.17148e+11
249	4	zhejiang	5.85171e+09	1.96744e+09	1.9093e+09	8.32548e+08	3.47116e+06	2.6894e+08	1.08356e+10
250	4	shanghai	5.98537e+08	5.52519e+08	6.29225e+08	1.07178e+08	8.36862e+06	2.18563e+07	2.96576e+09
251	4	jiangsu	1.98721e+09	7.23781e+08	1.48696e+09	1.33552e+08	4.68558e+06	2.3441e+07	5.38994e+09
252	4	shanghai	1.01163e+11	4.23824e+10	4.32386e+10	8.72972e+09	1.42177e+07	3.73122e+09	9.92394e+10
253	4	zhejiang	2.72959e+10	6.09053e+09	2.04245e+10	3.17953e+09	9.82067e+06	9.48128e+08	6.31513e+10
254	4	zhejiang	4.20693e+09	6.54904e+08	2.15272e+09	6.68134e+08	2.95793e+06	8.18173e+07	5.28691e+09
255	4	zhejiang	6.88482e+08	5.20343e+08	4.90041e+08	1.49081e+08	7.20294e+06	7.32948e+07	2.59513e+09
256	4	shanghai	6.68134e+08	1.40399e+08	3.12464e+08	1.14949e+08	4.68558e+06	9.91938e+06	1.42894e+09
257	4	zhejiang	2.55163e+09	6.81632e+08	1.27984e+09	2.38529e+08	6.78347e+06	7.18435e+07	3.41519e+09
258	4	guangdong	2.1313e+09	4.56912e+08	6.41937e+08	3.77847e+08	5.72298e+06	1.0401e+08	4.90686e+09
1	5	shanghai	5.4967e+10	6.59779e+09	8.30397e+09	1.81618e+09	2.8631e+07	4.99941e+08	7.93156e+10
2	5	guangdong	1.84808e+10	7.16579e+08	2.87696e+09	1.06901e+09	9.72296e+06	2.97225e+08	9.56619e+09
3	5	guangdong	3.01665e+10	3.21149e+09	3.17132e+10	3.92252e+09	1.91919e+07	1.85287e+09	5.75316e+10
4	5	guangdong	7.49435e+10	1.86666e+10	5.12509e+10	4.24921e+09	2.95029e+07	5.4561e+09	1.31346e+11
5	5	guangdong	2.77754e+11	7.05791e+10	5.44201e+10	2.67553e+10	5.76558e+07	9.64784e+09	4.54653e+11
6	5	henan	1.01425e+10	1.2545e+09	3.24376e+09	1.04784e+09	8.62349e+06	5.36191e+08	1.13593e+10
7	5	jiangxi	9.55184e+09	2.90588e+09	2.79193e+09	7.91943e+08	5.12684e+06	3.18776e+08	4.27479e+09
8	5	hebei	1.75795e+10	1.15506e+10	1.39675e+10	1.00676e+09	5.12684e+06	1.22966e+09	3.92297e+10
9	5	anhui	1.65558e+10	5.51094e+09	3.65733e+09	1.517e+09	3.33506e+06	7.84063e+08	3.58389e+10
10	5	guangdong	3.34255e+09	1.12382e+09	1.2671e+09	6.16766e+08	9.3417e+06	1.39002e+08	6.06925e+09
11	5	jiangsu	1.74497e+09	2.77131e+08	1.31882e+09	1.95291e+08	7.4969e+06	8.86316e+07	4.40762e+09
12	5	chongqing	7.05791e+10	1.00416e+10	3.04697e+10	5.62227e+09	1.04279e+07	4.46707e+09	4.65596e+10
13	5	guangdong	3.30929e+09	1.517e+09	2.60318e+09	7.38403e+08	3.0707e+07	1.44675e+08	1.33649e+10
14	5	guangdong	1.97697e+11	1.24803e+11	4.36732e+10	8.81746e+09	2.36766e+07	6.02993e+09	4.13946e+11
15	5	hubei	2.62934e+09	6.10629e+08	6.15174e+09	8.75233e+08	3.99279e+06	7.93993e+07	7.54462e+09
16	5	guangdong	1.08779e+10	7.31055e+08	1.00191e+07	5.25573e+08	5.95654e+06	1.68088e+08	1.23571e+10
17	5	beijing	1.16365e+11	5.72103e+10	1.39315e+11	1.13218e+10	5.165e+07	8.72972e+09	2.89638e+11
18	5	sichuan	8.90608e+09	2.1101e+09	2.04774e+09	1.01687e+09	1.91919e+07	4.90041e+08	1.52143e+10
19	5	hubei	2.2631e+09	6.54904e+08	1.7625e+09	3.09355e+08	4.1975e+06	1.52093e+08	4.21957e+09
20	5	guangdong	4.83912e+09	9.57657e+08	2.57728e+09	8.32548e+08	1.06386e+07	2.13682e+08	7.71167e+09
21	5	anhui	1.16667e+10	2.99437e+09	6.33908e+09	3.02446e+09	9.24877e+06	5.69347e+08	1.68514e+10
22	5	heilongjiang	5.91052e+09	8.66524e+08	2.57728e+09	1.11264e+09	3.79805e+06	3.89354e+08	7.46506e+09
23	5	zhejiang	3.76871e+09	1.22966e+09	1.67654e+09	4.26022e+08	8.79769e+06	1.53621e+08	4.99449e+09
24	5	zhejiang	2.79193e+09	9.67282e+08	9.01888e+08	3.48797e+08	1.261e+07	1.30907e+08	6.01546e+09
25	5	jiangsu	3.17953e+09	9.67282e+08	5.86686e+08	1.29605e+08	3.47116e+06	2.4955e+06	3.76419e+09
26	5	ningxia	5.98537e+08	3.00212e+08	6.04553e+08	1.09343e+08	2.70334e+06	3.86478e+07	3.39069e+09
27	5	zhejiang	1.26383e+10	3.1479e+09	2.1313e+09	8.40913e+08	1.01197e+07	2.45793e+08	2.18551e+10
28	5	guangdong	9.55184e+09	3.41008e+09	4.46707e+09	2.21829e+09	2.59064e+07	1.04784e+09	4.61886e+10
29	5	jiangsu	3.1479e+09	1.05838e+09	1.96744e+09	3.15604e+08	4.63896e+06	1.4181e+08	4.37687e+09
30	5	zhejiang	2.02212e+10	3.27636e+09	1.43929e+10	1.34546e+09	1.63543e+07	3.38488e+08	3.07514e+10
31	5	guizhou	3.54924e+09	9.38694e+08	1.09061e+09	7.38403e+08	6.71598e+06	3.77847e+08	4.19307e+09
32	5	shanghai	6.40279e+09	1.67654e+09	2.04774e+09	8.24263e+08	1.10728e+07	3.8548e+08	1.04933e+10
33	5	guangdong	1.40037e+09	2.71643e+08	1.9093e+09	2.33806e+08	2.62345e+06	8.01973e+07	5.56744e+09
34	5	jiangxi	6.09053e+09	1.14652e+09	4.12363e+09	6.35549e+08	3.83623e+06	2.88441e+08	1.52265e+10
35	5	zhejiang	4.64938e+09	7.91943e+08	6.68134e+08	2.24638e+08	4.32533e+06	5.165e+07	6.63617e+09
36	5	guangdong	4.46707e+09	5.63681e+08	1.30569e+09	5.63681e+08	1.05328e+07	1.89519e+08	6.71359e+09
37	5	hebei	3.44434e+09	1.18144e+09	1.03742e+09	3.74087e+08	3.99279e+06	5.75069e+08	3.14983e+10
38	5	anhui	4.93688e+09	3.62094e+09	9.55184e+09	8.07942e+08	1.32565e+07	5.86686e+08	2.40187e+10
39	5	jiangsu	1.98721e+09	3.6668e+08	6.74849e+08	2.1583e+08	4.97532e+06	8.10032e+07	8.64546e+09
40	5	guangdong	2.57728e+09	5.63681e+08	1.14652e+09	4.61504e+08	2.78567e+06	1.01951e+08	3.95047e+09
41	5	jiangsu	1.98721e+09	5.86686e+08	1.03742e+09	2.66264e+08	7.34845e+06	1.83918e+08	5.21497e+09
42	5	guangdong	4.79098e+09	1.9093e+09	1.67654e+09	3.8548e+08	1.95796e+07	1.99236e+08	6.71224e+09
43	5	zhejiang	7.09449e+08	1.16104e+08	3.6668e+08	5.48438e+07	3.20429e+06	2.46429e+07	1.62439e+09
44	5	zhejiang	3.43545e+10	1.92848e+09	6.59779e+09	1.04784e+09	1.63543e+07	1.74948e+08	7.51461e+10
45	5	zhejiang	5.51094e+09	6.04553e+08	2.99437e+09	7.91943e+08	1.68523e+07	2.20189e+08	7.79462e+09
46	5	zhejiang	1.39675e+10	1.98721e+09	1.31882e+09	7.5332e+08	5.3897e+06	1.5989e+08	2.11647e+10
47	5	guangdong	7.60891e+08	1.17271e+08	1.99236e+08	1.52093e+08	7.4223e+06	3.32644e+07	4.20441e+09
48	5	guangdong	2.68246e+09	4.61504e+08	3.37615e+09	5.30855e+08	8.36862e+06	1.97254e+08	1.94225e+10
49	5	guangdong	4.0826e+09	8.16062e+08	1.5019e+09	6.95402e+08	1.00191e+07	3.3512e+08	6.51713e+09
50	5	guangdong	6.46714e+09	4.46707e+09	3.08556e+09	2.33202e+09	1.49467e+07	7.23781e+08	2.32298e+10
51	5	jiangsu	8.30397e+09	2.21829e+09	9.3627e+09	1.21742e+09	1.04279e+07	7.02391e+08	2.47775e+10
52	5	guangdong	1.09061e+09	2.50758e+08	3.8548e+08	1.33552e+08	1.10728e+07	7.70527e+07	7.6663e+09
53	5	guangdong	2.55163e+09	6.48389e+08	1.81618e+09	2.38529e+08	1.11841e+07	1.08255e+08	6.86156e+09
54	5	gansu	8.13954e+09	2.1313e+09	9.55184e+09	1.62699e+09	1.45049e+07	4.01212e+08	2.37655e+10
55	5	henan	2.55163e+09	8.24263e+08	8.66524e+08	3.59419e+08	6.13794e+06	1.68088e+08	5.75365e+09
56	5	fujian	1.86666e+10	4.33506e+09	1.06625e+10	1.96744e+09	1.23603e+07	8.75233e+08	2.67259e+10
57	5	anhui	3.62094e+09	1.02709e+09	6.33908e+09	4.43408e+08	5.17837e+06	4.27124e+07	1.05216e+10
58	5	zhejiang	2.62255e+10	3.08556e+09	5.67876e+09	4.64938e+09	2.36766e+07	2.79193e+09	6.03786e+10
59	5	shandong	3.50486e+10	3.62094e+09	1.67222e+10	4.33506e+09	1.5713e+07	2.02736e+09	7.17604e+10
60	5	shandong	9.3627e+09	1.61081e+09	1.92848e+09	7.5332e+08	1.80743e+07	3.31786e+08	1.93064e+10
61	5	zhejiang	2.99437e+09	1.16968e+09	2.55163e+09	5.63681e+08	1.27367e+07	1.58299e+08	1.93741e+10
62	5	zhejiang	3.17953e+09	1.54764e+09	2.47622e+09	3.15604e+08	8.20291e+06	1.6476e+08	4.92997e+09
63	5	guangdong	2.73665e+09	5.52519e+08	1.19331e+09	6.74849e+08	8.28536e+06	1.91424e+08	1.48966e+10
64	5	jiangsu	4.83912e+09	1.83443e+09	1.57891e+09	7.91943e+08	9.62621e+06	9.9932e+07	7.57107e+09
65	5	anhui	2.76415e+09	7.31055e+08	2.35546e+09	3.00212e+08	4.97532e+06	1.34894e+08	6.13638e+09
66	5	jiangsu	1.17839e+10	3.54924e+09	7.43898e+09	8.66524e+08	1.10728e+07	4.34627e+08	1.13968e+10
67	5	zhejiang	1.00676e+09	4.30303e+08	5.52519e+08	2.45793e+08	1.11841e+07	1.23284e+08	4.92209e+09
68	5	guangdong	7.09449e+08	5.48438e+07	7.99902e+08	1.32223e+08	4.3688e+06	3.42775e+07	3.25937e+09
69	5	beijing	2.42719e+09	4.52365e+08	1.14652e+09	2.8557e+08	6.71598e+06	1.1964e+08	3.0151e+09
70	5	guangdong	1.24201e+09	1.3625e+08	8.75233e+08	2.53279e+08	4.32533e+06	8.34702e+07	1.33476e+10
71	5	guangdong	1.11803e+11	1.84808e+10	2.19054e+10	2.1258e+10	3.82632e+07	2.57728e+09	1.90477e+11
72	5	henan	1.62699e+09	7.99902e+08	3.54924e+09	3.48797e+08	6.51749e+06	7.55269e+07	8.8016e+09
73	5	jiangsu	3.65733e+09	6.54904e+08	2.30881e+09	4.80338e+08	6.0164e+06	1.50579e+08	6.34162e+09
74	5	jiangsu	7.5332e+08	1.00676e+09	6.81632e+08	2.1583e+08	8.36862e+06	8.01973e+07	3.35494e+09
75	5	jiangsu	2.68246e+09	4.33506e+09	9.086e+09	7.68537e+08	1.55567e+07	7.23781e+08	2.83616e+10
76	5	hunan	2.60318e+09	5.52519e+08	1.83443e+09	3.00212e+08	4.63896e+06	8.68767e+07	4.32078e+09
77	5	guangdong	3.65733e+09	6.88482e+08	1.27984e+09	5.30855e+08	2.78567e+06	1.73207e+08	1.19596e+10
78	5	zhejiang	3.54924e+09	4.34627e+08	2.1101e+09	6.48389e+08	3.61282e+06	1.73207e+08	4.37687e+09
79	5	jiangsu	7.45824e+08	3.00212e+08	7.60891e+08	2.74373e+08	6.32487e+06	1.22057e+08	1.3421e+09
80	5	zhejiang	1.12382e+09	2.70243e+10	1.706e+10	8.90608e+09	4.62698e+07	5.51094e+09	1.67405e+10
81	5	guangdong	5.77853e+10	4.04198e+09	4.24921e+09	7.60891e+08	3.95306e+06	5.52519e+08	3.13291e+11
82	5	tianjin	1.32863e+10	3.31786e+08	4.05244e+08	1.87633e+08	4.78023e+06	1.22057e+08	2.13027e+10
83	5	zhejiang	7.09449e+08	2.45159e+09	2.2631e+09	1.2545e+09	8.28536e+06	2.03261e+08	1.77154e+10
84	5	henan	6.59779e+09	4.13431e+08	1.7625e+09	3.2198e+08	3.20429e+06	9.50583e+07	1.32478e+10
85	5	shanghai	1.48696e+09	1.22057e+08	3.81645e+08	2.25219e+07	1.41127e+06	9.72296e+06	5.77778e+08
86	5	hunan	3.6668e+08	3.4189e+08	8.92914e+08	1.1964e+08	2.84195e+06	5.70821e+07	4.61788e+09
87	5	guangdong	1.15805e+09	3.69409e+09	1.82969e+10	3.80659e+09	2.59064e+07	2.62934e+09	2.21943e+10
88	5	zhejiang	5.1766e+10	3.21149e+09	4.04198e+09	1.16968e+09	7.4969e+06	1.0401e+08	5.65336e+10
89	5	jiangsu	2.30286e+10	9.38694e+08	1.7276e+09	2.33806e+08	1.55969e+06	2.58395e+08	3.09147e+10
90	5	guangdong	7.36496e+09	6.15174e+09	2.14717e+10	8.22135e+09	9.72296e+06	4.37863e+09	1.08444e+11
91	5	zhejiang	6.25981e+10	7.38403e+08	2.33202e+09	2.17999e+08	4.23969e+06	6.30853e+07	1.00778e+10
92	5	shandong	2.1101e+09	9.77003e+08	1.69339e+09	2.71643e+08	4.97532e+06	3.18776e+08	9.10782e+09
93	5	jiangsu	6.15174e+09	1.27038e+08	6.74849e+08	1.40399e+08	4.92581e+06	5.37578e+07	1.00135e+10
94	5	shanghai	8.24263e+08	1.05838e+09	1.5019e+09	4.85165e+08	9.43559e+06	2.03261e+08	9.74189e+09
95	5	guangdong	3.54924e+09	7.76261e+08	8.24263e+08	4.66141e+08	4.45706e+06	1.93348e+08	4.96064e+09
96	5	hunan	4.74331e+09	6.74849e+08	1.9093e+09	2.66264e+08	7.72521e+06	1.82088e+08	7.43601e+09
97	5	henan	5.85171e+09	3.52302e+08	2.1313e+09	3.6668e+08	3.23649e+06	1.83918e+08	3.22694e+09
98	5	guangdong	2.62934e+09	8.24263e+08	2.42719e+09	7.09449e+08	6.71598e+06	2.58395e+08	8.11921e+09
99	5	shandong	6.21356e+09	4.13431e+08	3.84485e+09	1.47597e+08	4.23969e+06	5.59517e+07	7.6663e+09
100	5	jiangsu	2.60318e+09	4.26022e+08	4.21783e+08	1.1964e+08	3.95306e+06	5.1136e+07	1.0732e+10
101	5	henan	7.16579e+08	5.20343e+08	6.88482e+08	4.49024e+07	1.63966e+06	5.82351e+07	3.4814e+09
102	5	guangdong	1.78021e+09	4.47864e+08	1.5019e+09	3.89354e+08	5.23041e+06	8.43091e+07	3.1347e+09
103	5	guangdong	2.0891e+09	6.16766e+08	4.17586e+08	2.13682e+08	7.06032e+06	8.60123e+07	6.33908e+09
104	5	fujian	1.24201e+09	4.47864e+08	2.47622e+09	2.66264e+08	4.5471e+06	8.34702e+07	4.93639e+09
105	5	guangdong	2.62934e+09	1.26383e+10	7.49435e+10	2.02212e+10	8.51564e+07	8.38743e+09	2.73532e+10
106	5	guangdong	1.27324e+11	3.47896e+09	1.00416e+10	4.88776e+09	1.31246e+07	1.13512e+09	1.96122e+11
107	5	hebei	2.39683e+10	7.31055e+08	3.96194e+09	9.10951e+08	1.00191e+07	5.15166e+08	2.94895e+10
108	5	shanghai	5.85171e+09	5.04966e+08	6.35549e+08	1.87633e+08	8.04048e+06	1.10442e+08	1.50118e+10
109	5	liaoning	1.74497e+09	1.49081e+08	6.29225e+08	1.73207e+08	3.68581e+06	4.76789e+07	8.36314e+09
110	5	fujian	7.38403e+08	8.57901e+08	1.7276e+09	1.02709e+09	8.62349e+06	2.26895e+08	6.84305e+09
111	5	zhejiang	5.29484e+09	4.85165e+08	4.00176e+09	1.5989e+08	4.07345e+06	2.89187e+07	6.55308e+09
112	5	guangdong	2.45159e+09	1.71928e+07	1.45752e+09	6.18363e+07	2.64981e+06	4.22874e+07	1.07675e+10
113	5	jilin	3.48797e+08	7.47754e+07	2.1583e+08	6.566e+07	9.06563e+06	9.24877e+06	9.94151e+08
114	5	jiangsu	1.55165e+08	1.30569e+09	1.12382e+09	3.31786e+08	2.12652e+06	4.91309e+07	3.28719e+09
115	5	guangdong	1.79811e+09	6.16766e+08	8.32548e+08	2.79916e+08	1.4798e+07	1.17271e+08	6.00765e+09
116	5	shandong	9.86821e+08	8.34702e+07	5.75069e+08	1.74948e+08	2.59735e+06	6.566e+07	5.0654e+09
117	5	gansu	4.16507e+09	2.2631e+09	3.80659e+09	1.30907e+08	5.44387e+06	3.86478e+07	5.19935e+09
118	5	guangdong	3.84485e+09	5.75069e+08	1.31882e+09	1.22057e+08	5.72298e+06	1.0401e+08	4.12734e+09
119	5	guangdong	1.67654e+09	1.78482e+08	8.40913e+08	2.94268e+08	8.79769e+06	4.49024e+07	2.68595e+09
120	5	guangdong	2.04774e+09	1.09061e+09	2.1313e+09	5.52519e+08	5.95654e+06	9.79531e+07	1.17463e+10
121	5	liaoning	8.07942e+08	2.01238e+08	8.49365e+08	2.01238e+08	4.73267e+06	4.58094e+07	3.77663e+09
122	5	anhui	1.5019e+09	6.04553e+08	3.45326e+08	1.80276e+08	1.09626e+07	9.22488e+07	9.7234e+09
123	5	heilongjiang	1.45752e+09	1.43235e+08	1.62699e+09	2.66264e+08	3.61282e+06	7.32948e+07	1.08096e+10
124	5	guangdong	9.086e+09	1.83443e+09	3.41008e+09	1.74497e+09	1.07455e+07	3.3512e+08	1.35724e+10
125	5	shanghai	2.04774e+09	2.8557e+08	9.77003e+08	4.21783e+08	9.15674e+06	1.76706e+08	6.59383e+09
126	5	jiangsu	1.41444e+09	3.09355e+08	7.5332e+08	3.63031e+08	6.0164e+06	1.29605e+08	1.0716e+10
127	5	shandong	6.73106e+09	1.7625e+09	3.80659e+09	7.60891e+08	1.04279e+07	3.2198e+08	2.15685e+10
128	5	beijing	7.82039e+09	1.94786e+09	2.62934e+09	1.21742e+09	2.36766e+07	6.29225e+08	6.50226e+10
129	5	henan	1.81618e+09	1.20531e+09	1.57891e+09	3.28485e+08	7.57225e+06	1.34894e+08	5.81031e+09
130	5	guangdong	6.40279e+09	2.0891e+09	5.13836e+09	9.10951e+08	9.72296e+06	4.75558e+08	1.83648e+10
131	5	hubei	3.93268e+08	5.30855e+08	2.11556e+08	1.16104e+08	5.44387e+06	7.32948e+07	2.50236e+09
132	5	liaoning	2.73665e+09	1.57891e+09	4.64938e+09	6.54904e+08	1.08535e+07	4.56912e+08	2.36351e+10
133	5	guangdong	5.75069e+08	1.97254e+08	3.45326e+08	1.29605e+08	5.17837e+06	3.78825e+07	2.67255e+09
134	5	zhejiang	1.7276e+09	1.97254e+08	1.01687e+09	5.52519e+08	7.4223e+06	6.06118e+07	9.2187e+09
135	5	hunan	9.29353e+08	3.31786e+08	7.91943e+08	9.79531e+07	4.68558e+06	5.42981e+07	5.44138e+09
136	5	heilongjiang	7.91943e+08	4.85165e+08	1.98721e+09	8.60123e+07	2.04314e+06	4.31417e+07	2.75119e+09
137	5	guangdong	8.49365e+08	2.97225e+08	6.81632e+08	1.56725e+08	5.72298e+06	2.77131e+08	9.04067e+09
138	5	guangdong	4.46707e+09	1.12382e+09	2.47622e+09	1.63121e+08	5.89727e+06	1.28315e+08	5.57802e+09
139	5	fujian	9.20106e+08	4.01212e+08	6.22964e+08	1.20843e+08	4.78023e+06	3.29335e+07	2.32294e+09
140	5	jiangxi	9.86821e+08	4.61504e+08	5.36191e+08	1.25774e+08	3.20429e+06	5.59517e+07	4.81547e+09
141	5	shanxi	1.97254e+08	1.02975e+08	2.36155e+08	2.46429e+07	3.43662e+06	8.36862e+06	7.29011e+08
142	5	guangdong	3.93268e+08	2.38529e+08	9.20106e+08	1.52093e+08	7.57225e+06	1.58299e+08	3.73906e+09
143	5	zhejiang	1.57891e+09	5.30855e+08	6.54904e+08	3.48797e+08	3.54128e+06	1.37619e+08	1.14356e+10
144	5	guangdong	5.4561e+09	6.88482e+08	2.21829e+09	6.22964e+08	6.92051e+06	1.22057e+08	7.56199e+09
145	5	anhui	6.02993e+09	9.77003e+08	3.84485e+09	1.19331e+09	1.23603e+07	2.09451e+08	2.61993e+10
146	5	liaoning	3.0323e+08	6.30853e+07	5.69347e+08	1.71484e+08	5.95654e+06	5.94116e+07	2.91402e+09
147	5	guangdong	6.95402e+08	2.53279e+08	3.70365e+08	1.74948e+08	4.50185e+06	6.69864e+07	2.7372e+09
148	5	shaanxi	1.54764e+09	6.41937e+08	9.29353e+08	3.52302e+08	4.97532e+06	7.40315e+07	6.72299e+09
149	5	guangdong	8.64286e+09	6.95402e+08	5.67876e+09	2.60318e+09	6.38844e+06	8.40913e+08	1.86666e+10
150	5	tianjin	2.33202e+09	5.25573e+08	1.16968e+09	2.91339e+08	6.99006e+06	7.93993e+07	3.42511e+09
151	5	jiangsu	1.57891e+09	2.6894e+08	5.15166e+08	2.8557e+08	6.71598e+06	4.40132e+07	5.24112e+09
152	5	guangdong	1.19023e+10	9.57657e+08	9.01888e+08	1.89519e+08	9.43559e+06	4.67348e+07	7.88714e+09
153	5	guangdong	5.13836e+09	4.43408e+08	2.15272e+09	9.67282e+08	1.5713e+07	4.56912e+08	4.62164e+10
154	5	beijing	3.59419e+08	4.76789e+07	2.60992e+08	3.29335e+07	3.47116e+06	7.80285e+06	2.46634e+09
155	5	shaanxi	2.52624e+09	8.40913e+08	1.42866e+09	2.77131e+08	5.72298e+06	1.34894e+08	6.47684e+09
156	5	jiangsu	5.20343e+08	2.74373e+08	4.70826e+08	4.14501e+07	2.39765e+06	2.03787e+07	1.94689e+09
157	5	guangdong	5.24216e+09	1.81618e+09	1.74497e+09	7.99902e+08	4.18666e+07	1.25774e+08	2.63386e+10
158	5	guangdong	9.20106e+08	4.56912e+08	4.47864e+08	2.03261e+08	7.80285e+06	9.13309e+07	2.93332e+09
159	5	jiangsu	8.92914e+08	2.50758e+08	6.54904e+08	1.10442e+08	3.57688e+06	1.31246e+07	2.39034e+09
160	5	guangdong	6.16766e+08	8.24263e+08	9.20106e+08	1.53621e+08	1.141e+07	2.60992e+08	7.34511e+09
161	5	jiangsu	1.7276e+09	4.38995e+08	9.86821e+08	1.6476e+08	6.85165e+06	6.69864e+07	5.15638e+09
162	5	guangdong	1.13512e+09	3.15604e+08	6.48389e+08	3.77847e+08	4.32533e+06	1.95291e+08	4.20021e+09
163	5	guangdong	2.51973e+10	4.69611e+09	8.30397e+09	2.62934e+09	9.53042e+06	1.517e+09	3.77518e+10
164	5	shandong	7.5332e+08	4.85165e+08	2.76415e+09	5.3223e+07	4.5928e+06	8.79769e+06	2.54221e+09
165	5	shanghai	2.30881e+09	8.24263e+08	1.62699e+09	5.47023e+08	8.04048e+06	2.33806e+08	8.37738e+09
166	5	beijing	3.38488e+08	1.50579e+08	1.78482e+08	6.18363e+07	3.26902e+06	6.18363e+07	1.76129e+10
167	5	shanghai	6.41937e+08	2.66264e+08	3.28485e+08	8.95224e+07	5.83859e+06	5.3223e+07	8.11598e+09
168	5	guangdong	1.37264e+09	2.71643e+08	7.45824e+08	2.26895e+08	7.4969e+06	8.18173e+07	3.70001e+09
169	5	guangdong	8.24263e+08	1.55165e+08	2.71643e+08	1.11552e+08	4.5928e+06	5.165e+07	2.41508e+09
170	5	anhui	7.31055e+08	9.13309e+07	4.26022e+08	1.4181e+08	3.47116e+06	3.53214e+07	2.31136e+09
171	5	jiangxi	6.33908e+09	1.04784e+09	4.37863e+09	1.05838e+09	7.06032e+06	2.40926e+08	2.52426e+10
172	5	henan	1.18144e+09	2.79916e+08	6.48389e+08	1.61497e+08	5.07582e+06	7.78271e+07	5.12604e+09
173	5	guangdong	1.21742e+09	5.47023e+08	2.58395e+08	1.33552e+08	4.73267e+06	6.06118e+07	5.77324e+09
174	5	hubei	1.94786e+09	3.59419e+08	1.7276e+09	1.99236e+08	3.61282e+06	7.93993e+07	6.42332e+09
175	5	jiangsu	1.45752e+09	2.74373e+08	6.22964e+08	1.56725e+08	5.60966e+06	5.76558e+07	3.52343e+09
176	5	zhejiang	1.92848e+09	1.02215e+07	8.75233e+08	1.27038e+08	5.44387e+06	4.91309e+07	2.49661e+09
177	5	shanghai	5.98537e+08	9.3176e+07	3.28485e+08	1.30907e+08	3.40243e+06	5.26934e+07	2.48565e+09
178	5	liaoning	1.42866e+09	3.74087e+08	7.76261e+08	5.25573e+08	873270	4.58094e+07	1.81748e+10
179	5	hunan	1.78021e+09	5.63681e+08	8.07942e+08	4.61504e+08	3.50605e+06	1.61497e+08	8.63595e+09
180	5	guangdong	2.50111e+09	2.74373e+08	1.24201e+09	3.0323e+08	4.97532e+06	1.20843e+08	7.39596e+09
181	5	zhejiang	1.517e+09	4.34627e+08	1.69339e+09	2.66264e+08	5.55384e+06	7.70527e+07	3.67383e+09
182	5	shanghai	8.32548e+08	2.22402e+08	1.47597e+08	1.12673e+08	6.64915e+06	1.34894e+08	6.54456e+09
183	5	fujian	1.11264e+09	4.85165e+08	5.75069e+08	2.82729e+08	5.60966e+06	6.06118e+07	7.85959e+09
184	5	jiangsu	9.48128e+08	1.3625e+08	4.61504e+08	1.39002e+08	3.47116e+06	9.22488e+07	4.16175e+09
185	5	jiangsu	4.09317e+08	1.76706e+08	4.85165e+08	7.6286e+07	6.45264e+06	3.29335e+07	1.29814e+09
186	5	hunan	1.9093e+09	6.54904e+08	1.92848e+09	3.97219e+08	5.55384e+06	1.82088e+08	3.8618e+09
187	5	zhejiang	8.92914e+08	1.47217e+09	3.18776e+08	1.22057e+08	6.07687e+06	6.00087e+07	5.18275e+09
188	5	sichuan	1.2545e+09	1.09343e+08	7.76261e+08	1.63121e+08	6.13794e+06	6.1221e+07	4.74473e+09
189	5	guangdong	8.66524e+08	2.66264e+08	4.26022e+08	1.83918e+08	5.44387e+06	5.1136e+07	3.13157e+09
190	5	guangdong	2.73665e+09	1.07975e+09	2.47622e+09	6.41937e+08	1.5713e+07	1.76706e+08	3.88588e+10
191	5	zhejiang	7.02391e+08	2.43347e+08	6.61486e+08	1.53621e+08	3.26902e+06	4.86421e+07	1.79433e+09
192	5	jiangsu	1.2927e+09	1.34894e+08	7.16579e+08	1.69778e+08	2.64981e+06	7.32948e+07	4.15634e+09
193	5	shandong	3.96194e+09	7.91943e+08	1.87149e+09	1.82088e+08	5.55384e+06	1.46129e+08	7.85566e+09
194	5	fujian	1.34546e+09	4.94966e+08	1.33207e+09	1.61497e+08	3.68581e+06	7.04208e+07	6.69281e+09
195	5	beijing	6.88482e+08	1.5989e+08	7.02391e+08	1.50579e+08	3.07864e+06	4.44556e+07	2.30604e+09
196	5	hunan	3.01665e+10	5.67876e+09	2.75702e+10	6.6641e+09	1.49467e+07	1.64334e+09	7.121e+10
197	5	zhejiang	3.1479e+09	4.34627e+08	9.01888e+08	3.55843e+08	5.72298e+06	1.28315e+08	6.19557e+09
198	5	beijing	1.69339e+09	5.1004e+08	7.09449e+08	1.97254e+08	6.0164e+06	1.02975e+08	3.59137e+09
199	5	beijing	2.8557e+08	1.76706e+08	1.61497e+08	1.07178e+08	7.64835e+06	5.26934e+07	2.70157e+09
200	5	guangdong	1.45752e+09	1.69339e+09	5.47023e+08	2.33806e+08	1.28647e+07	2.94268e+08	1.06476e+10
201	5	zhejiang	1.83443e+09	9.86821e+08	3.74087e+08	4.47864e+08	1.02215e+07	3.70365e+08	1.47631e+10
202	5	shanghai	1.44301e+09	5.75069e+08	9.38694e+08	1.1964e+08	2.47067e+06	4.96247e+07	5.13836e+09
203	5	jiangsu	4.99941e+08	8.77499e+07	3.4189e+08	1.44675e+08	2.95793e+06	5.3223e+07	3.3083e+09
204	5	jiangxi	4.85165e+08	5.21691e+07	3.55843e+08	9.3176e+07	4.11438e+06	3.60349e+07	3.03204e+09
205	5	beijing	1.8903e+09	1.61497e+08	1.30569e+09	2.11556e+08	5.44387e+06	1.46129e+08	7.11592e+09
206	5	shanxi	7.38403e+08	2.91339e+08	7.84063e+08	1.1845e+08	6.13794e+06	3.497e+07	3.93116e+09
207	5	hebei	2.77131e+08	9.22488e+07	2.33806e+08	6.30853e+07	3.54128e+06	3.60349e+07	2.13643e+09
208	5	hubei	1.35547e+10	3.62094e+09	4.0826e+09	1.06901e+09	6.92051e+06	4.85165e+08	9.1599e+09
209	5	beijing	9.86821e+08	5.04966e+08	4.30303e+08	1.68088e+08	7.4969e+06	9.41124e+07	5.58193e+09
210	5	shandong	3.40127e+10	3.30929e+09	4.64938e+09	2.90588e+09	6.45264e+06	1.42866e+09	1.67038e+10
211	5	xinjiang	3.68455e+10	1.94284e+10	3.79677e+10	2.90588e+09	2.01759e+07	1.57891e+09	5.37979e+10
212	5	shanghai	8.26116e+11	1.27324e+11	1.40715e+11	3.87346e+10	2.8631e+07	1.48312e+10	1.35118e+12
213	5	beijing	4.68398e+10	2.87696e+09	1.46836e+10	3.65733e+09	2.07904e+07	1.71041e+09	2.80373e+10
214	5	shanghai	8.75233e+08	1.44301e+09	7.38403e+08	1.05055e+08	5.44387e+06	1.02975e+08	1.10855e+10
215	5	gansu	1.9093e+09	4.52365e+08	1.79811e+09	2.94268e+08	5.02532e+06	5.82351e+07	3.36132e+09
216	5	liaoning	3.10853e+10	3.58491e+09	7.74258e+09	2.1101e+09	2.01759e+07	8.01973e+07	3.9038e+10
217	5	jiangsu	4.93688e+09	1.2671e+09	1.74497e+09	7.84063e+08	5.72298e+06	3.52302e+08	5.20456e+09
218	5	jiangsu	4.77861e+10	4.24921e+09	2.49465e+10	2.62934e+09	1.86247e+07	1.81618e+09	2.06938e+10
219	5	henan	1.12092e+10	2.40304e+09	5.24216e+09	7.31055e+08	4.50185e+06	3.0323e+08	1.10932e+10
220	5	shandong	6.40279e+09	1.54764e+09	1.71041e+09	6.35549e+08	5.89727e+06	1.34894e+08	4.4213e+09
221	5	sichuan	1.20531e+09	3.55843e+08	5.86686e+08	1.85766e+08	3.64913e+06	5.26934e+07	3.11035e+09
222	5	hubei	3.0323e+08	7.40315e+07	2.17999e+08	7.04208e+07	5.55384e+06	6.76597e+07	1.69627e+09
223	5	shaanxi	9.29353e+08	1.10442e+08	3.45326e+08	1.58299e+08	3.87478e+06	3.56764e+07	1.96725e+09
224	5	jiangsu	2.19054e+10	1.00416e+10	1.38285e+10	1.83443e+09	3.87478e+06	6.76597e+07	3.65812e+10
225	5	zhejiang	3.11658e+09	1.07975e+09	4.29192e+09	9.10951e+08	8.79769e+06	4.26022e+08	2.30793e+10
226	5	tianjin	1.5632e+09	3.52302e+08	9.29353e+08	1.95291e+08	4.5471e+06	7.25655e+07	4.25304e+09
227	5	shanghai	5.19001e+09	8.66524e+08	1.69339e+09	3.28485e+08	8.04048e+06	2.55824e+08	1.21549e+10
228	5	guangdong	6.40279e+09	1.31882e+09	1.64334e+09	1.35898e+09	2.43977e+07	5.92583e+08	1.18406e+10
229	5	hebei	3.51393e+09	1.27984e+09	2.24058e+09	4.70826e+08	3.01768e+06	1.66416e+08	8.7726e+09
230	5	anhui	4.51197e+09	5.47023e+08	3.21149e+09	4.30303e+08	5.55384e+06	2.13682e+08	6.85949e+09
231	5	beijing	6.61486e+08	5.65141e+07	7.31055e+08	1.00936e+08	3.14084e+06	5.01235e+07	1.94573e+09
232	5	zhejiang	6.79871e+09	1.69339e+09	3.80659e+09	9.86821e+08	8.04048e+06	1.83918e+08	7.21119e+09
233	5	anhui	1.20219e+10	9.86821e+08	2.0891e+09	3.25216e+08	9.3417e+06	1.87633e+08	5.97829e+09
234	5	jiangsu	2.34937e+10	2.57728e+09	2.06297e+10	3.76871e+09	4.22874e+07	9.67282e+08	4.77383e+10
235	5	jiangxi	5.29484e+09	2.62934e+09	2.00719e+09	4.01212e+08	7.96048e+06	4.38995e+08	8.7402e+09
236	5	shandong	2.01691e+11	3.61159e+10	4.92414e+10	2.23479e+10	5.95654e+06	6.73106e+09	1.59243e+11
237	5	zhejiang	6.19752e+10	6.59779e+09	2.02212e+10	1.07697e+10	2.46429e+07	3.54924e+09	4.33946e+10
238	5	hubei	7.43898e+09	2.30881e+09	1.23881e+10	1.14652e+09	1.07455e+07	6.48389e+08	7.6198e+10
239	5	shanghai	1.43557e+11	3.2679e+10	3.40127e+10	1.59066e+10	1.04279e+07	5.24216e+09	9.33387e+10
240	5	shanghai	5.86686e+08	5.5395e+07	9.41124e+07	7.70527e+07	2.10537e+06	3.10156e+07	3.26786e+09
241	5	sichuan	8.88308e+10	1.94284e+10	2.34937e+10	5.40181e+09	7.96048e+06	2.15272e+09	3.19392e+10
242	5	beijing	2.60318e+09	9.67282e+08	5.58072e+08	3.55843e+08	4.41271e+06	8.77499e+07	5.5297e+09
243	5	qinghai	1.72314e+10	2.60318e+09	5.91052e+09	1.13512e+09	7.4969e+06	2.94268e+08	1.74063e+10
244	5	jiangsu	3.33392e+10	2.76415e+09	4.83912e+09	5.63681e+08	6.51749e+06	4.26022e+08	1.39145e+10
245	5	beijing	3.69409e+09	1.12382e+09	1.38643e+09	6.88482e+08	8.97542e+06	4.56912e+08	4.50475e+09
246	5	jiangsu	3.34255e+09	2.02736e+09	9.64784e+09	4.52365e+08	6.51749e+06	1.39002e+08	1.42241e+10
247	5	shanghai	3.72158e+10	6.09053e+09	5.96993e+09	2.45159e+09	1.50969e+07	1.37264e+09	4.37956e+10
248	5	guangdong	5.89526e+10	3.23539e+10	2.57062e+10	6.53214e+09	1.84394e+07	5.03662e+09	1.33051e+11
249	5	zhejiang	6.73106e+09	2.04774e+09	2.1101e+09	9.86821e+08	6.26193e+06	3.06277e+08	1.25389e+10
250	5	shanghai	7.02391e+08	1.09061e+09	8.92914e+08	1.12673e+08	5.83859e+06	2.8631e+07	2.95363e+09
251	5	jiangsu	2.93508e+09	1.02709e+09	1.47217e+09	1.71484e+08	4.2823e+06	1.50969e+07	8.47003e+09
252	5	shanghai	1.26057e+11	2.14717e+10	4.50033e+10	9.55184e+09	1.99751e+07	4.0826e+09	1.19969e+11
253	5	zhejiang	3.01665e+10	5.79348e+09	2.57062e+10	3.30929e+09	9.24877e+06	9.77003e+08	7.02622e+10
254	5	zhejiang	4.88776e+09	1.04784e+09	2.76415e+09	7.5332e+08	4.5471e+06	1.22057e+08	7.82821e+09
255	5	zhejiang	5.98537e+08	4.38995e+08	5.1004e+08	1.55165e+08	6.85165e+06	5.82351e+07	2.88849e+09
256	5	shanghai	6.81632e+08	8.68767e+07	3.0323e+08	1.16104e+08	4.63896e+06	1.49467e+07	2.61492e+09
257	5	zhejiang	3.08556e+09	7.38403e+08	2.04774e+09	3.81645e+08	9.82067e+06	1.00936e+08	4.93294e+09
258	5	guangdong	2.21829e+09	5.04966e+08	1.15805e+09	4.43408e+08	6.0164e+06	1.11552e+08	5.58863e+09
1	6	shanghai	5.02361e+10	5.4561e+09	8.22135e+09	1.74497e+09	2.95029e+07	6.81632e+08	3.45647e+10
2	6	guangdong	1.94284e+10	5.52519e+08	2.62934e+09	1.05838e+09	9.62621e+06	3.52302e+08	1.51535e+10
3	6	guangdong	2.9275e+10	4.55732e+09	3.01665e+10	3.54924e+09	1.80743e+07	2.06832e+09	6.32967e+10
4	6	guangdong	7.64574e+10	2.16874e+10	1.03207e+11	4.24921e+09	2.83461e+07	6.53214e+09	2.20552e+11
5	6	guangdong	2.83365e+11	8.11854e+10	5.38786e+10	2.84098e+10	7.70527e+07	1.01425e+10	7.54258e+11
6	6	henan	1.12092e+10	1.74497e+09	4.0826e+09	1.07975e+09	6.38844e+06	5.30855e+08	1.53903e+10
7	6	jiangxi	1.04514e+10	2.60318e+09	2.79193e+09	8.07942e+08	5.12684e+06	3.97219e+08	4.90588e+09
8	6	hebei	7.07618e+09	9.64784e+09	1.23881e+10	7.38403e+08	7.80285e+06	3.0323e+08	3.47241e+10
9	6	anhui	1.54365e+10	6.59779e+09	4.0826e+09	1.42866e+09	3.47116e+06	5.58072e+08	7.59382e+09
10	6	guangdong	3.73122e+09	9.77003e+08	1.41444e+09	6.88482e+08	1.21155e+07	1.61497e+08	7.55216e+09
11	6	jiangsu	1.61081e+09	3.89354e+08	1.24201e+09	1.76706e+08	7.88127e+06	8.95224e+07	5.17497e+09
12	6	chongqing	8.44985e+10	3.2032e+10	3.23539e+10	6.02993e+09	2.77848e+07	4.12363e+09	1.08422e+11
13	6	guangdong	4.33506e+09	2.00719e+09	2.93508e+09	7.60891e+08	1.46507e+07	2.31479e+08	3.06746e+10
14	6	guangdong	1.68466e+11	1.36556e+11	4.73106e+10	8.90608e+09	2.16388e+07	6.21356e+09	3.9581e+11
15	6	hubei	2.37913e+09	4.70826e+08	6.02993e+09	7.84063e+08	2.19129e+06	6.90264e+07	7.0783e+09
16	6	guangdong	1.07697e+10	1.10157e+09	8.45273e+06	5.4158e+08	5.23041e+06	1.63121e+08	9.53276e+09
17	6	beijing	1.35197e+11	7.34595e+10	2.43894e+11	1.03474e+10	5.82351e+07	9.45679e+09	3.71717e+11
18	6	sichuan	8.47173e+09	3.34255e+09	2.00719e+09	9.96739e+08	3.497e+07	5.15166e+08	1.06647e+10
19	6	hubei	3.05486e+09	6.68134e+08	2.42719e+09	3.38488e+08	4.23969e+06	1.53621e+08	6.17763e+09
20	6	guangdong	5.19001e+09	1.62699e+09	2.70942e+09	8.24263e+08	1.22373e+07	2.24638e+08	7.27494e+09
21	6	anhui	1.15506e+10	1.96744e+09	6.02993e+09	2.96457e+09	8.97542e+06	5.04966e+08	2.05412e+10
22	6	heilongjiang	5.34806e+09	1.16968e+09	2.68246e+09	1.09061e+09	3.10958e+06	4.05244e+08	8.31228e+09
23	6	zhejiang	3.62094e+09	1.14652e+09	1.67654e+09	4.17586e+08	1.261e+07	1.66416e+08	1.16061e+10
24	6	zhejiang	2.93508e+09	7.09449e+08	7.23781e+08	3.8548e+08	1.21155e+07	1.46129e+08	4.96064e+09
25	6	jiangsu	2.35546e+09	2.24058e+09	6.81632e+08	1.17271e+08	6.19963e+06	2.08442e+06	3.71224e+09
26	6	ningxia	6.74849e+08	1.01951e+08	5.98537e+08	1.05055e+08	2.62345e+06	4.67348e+07	4.01298e+09
27	6	zhejiang	1.43929e+10	5.91052e+09	2.93508e+09	1.05838e+09	1.17575e+07	2.63615e+08	2.95308e+10
28	6	guangdong	1.19023e+10	4.88776e+09	5.56632e+09	2.33202e+09	3.00989e+07	1.2927e+09	4.91873e+10
29	6	jiangsu	3.58491e+09	8.57901e+08	1.62699e+09	3.0323e+08	4.73267e+06	1.76706e+08	5.45228e+09
30	6	zhejiang	2.14717e+10	5.24216e+09	1.55916e+10	1.2927e+09	2.27483e+07	3.3512e+08	2.7606e+10
31	6	guizhou	4.20693e+09	8.32548e+08	1.24201e+09	8.66524e+08	7.72521e+06	4.26022e+08	2.8012e+10
32	6	shanghai	7.36496e+09	2.21829e+09	2.42719e+09	8.49365e+08	1.39362e+07	4.26022e+08	1.53595e+10
33	6	guangdong	1.67654e+09	2.33806e+08	1.94786e+09	2.17999e+08	4.50185e+06	6.76597e+07	6.17701e+09
34	6	jiangxi	7.51374e+09	2.21829e+09	5.24216e+09	7.16579e+08	6.51749e+06	3.77847e+08	1.60039e+10
35	6	zhejiang	6.46714e+09	7.02391e+08	1.22966e+09	3.74087e+08	6.99006e+06	5.88204e+07	7.92669e+09
36	6	guangdong	4.24921e+09	6.29225e+08	1.41444e+09	6.41937e+08	9.3417e+06	2.05303e+08	4.98002e+09
37	6	hebei	3.27636e+09	1.48696e+09	1.57891e+09	3.45326e+08	1.11841e+07	6.04553e+08	1.10988e+10
38	6	anhui	6.73106e+09	3.34255e+09	1.03474e+10	7.09449e+08	1.06386e+07	6.95402e+08	5.78084e+10
39	6	jiangsu	1.79811e+09	4.47864e+08	6.41937e+08	2.13682e+08	4.78023e+06	8.43091e+07	7.9696e+09
40	6	guangdong	3.34255e+09	5.58072e+08	1.57891e+09	5.47023e+08	3.01768e+06	1.12673e+08	4.70221e+09
41	6	jiangsu	1.85287e+09	5.92583e+08	7.09449e+08	2.40926e+08	5.12684e+06	1.5989e+08	4.16383e+09
42	6	guangdong	6.73106e+09	2.00719e+09	1.69339e+09	4.01212e+08	2.92094e+07	2.74373e+08	8.07469e+09
43	6	zhejiang	1.00676e+09	3.63971e+07	4.21783e+08	6.90264e+07	3.64913e+06	3.39364e+07	2.07557e+09
44	6	zhejiang	3.33392e+10	4.00176e+09	9.64784e+09	1.12382e+09	1.46507e+07	2.97225e+08	5.24959e+10
45	6	zhejiang	6.33908e+09	7.99902e+08	3.24376e+09	7.91943e+08	1.9001e+07	2.6894e+08	1.25163e+10
46	6	zhejiang	1.55916e+10	9.86821e+08	1.45752e+09	6.48389e+08	5.49858e+06	1.23284e+08	2.11309e+10
47	6	guangdong	7.84063e+08	1.89519e+08	2.1583e+08	1.33552e+08	6.58299e+06	4.27124e+07	3.59209e+09
48	6	guangdong	3.47896e+09	3.25216e+08	3.69409e+09	6.10629e+08	1.18757e+07	2.43347e+08	2.10191e+10
49	6	guangdong	5.56632e+09	1.21742e+09	2.30881e+09	9.10951e+08	1.05328e+07	4.05244e+08	9.80835e+09
50	6	guangdong	6.40279e+09	6.6641e+09	3.30929e+09	2.21829e+09	1.49467e+07	7.23781e+08	2.62255e+10
51	6	jiangsu	1.07697e+10	4.12363e+09	1.04514e+10	1.59478e+09	9.91938e+06	8.16062e+08	4.03034e+10
52	6	guangdong	7.84063e+08	1.14949e+08	3.4189e+08	1.09343e+08	9.24877e+06	5.70821e+07	4.11004e+09
53	6	guangdong	2.15272e+09	4.70826e+08	1.74497e+09	2.33806e+08	9.91938e+06	1.20843e+08	6.86499e+09
54	6	gansu	8.38743e+09	2.90588e+09	1.20219e+10	1.83443e+09	1.60304e+07	4.61504e+08	4.15474e+10
55	6	henan	3.34255e+09	9.29353e+08	9.48128e+08	3.93268e+08	5.33607e+06	1.89519e+08	5.94252e+09
56	6	fujian	1.72314e+10	2.62934e+09	1.14356e+10	2.04774e+09	1.91919e+07	9.10951e+08	2.34632e+10
57	6	anhui	3.92252e+09	1.04784e+09	6.33908e+09	5.1004e+08	8.79769e+06	6.30853e+07	1.19285e+10
58	6	zhejiang	2.64891e+10	7.43898e+09	6.79871e+09	5.73584e+09	2.66954e+07	2.99437e+09	6.08635e+10
59	6	shandong	5.77853e+10	7.82039e+09	2.37298e+10	6.73106e+09	1.55567e+07	3.54924e+09	1.31254e+11
60	6	shandong	1.12092e+10	1.96744e+09	1.67654e+09	7.23781e+08	1.36602e+07	3.45326e+08	2.458e+10
61	6	zhejiang	3.21149e+09	1.517e+09	3.1479e+09	6.29225e+08	9.91938e+06	2.09451e+08	1.43326e+10
62	6	zhejiang	2.93508e+09	1.16968e+09	2.30881e+09	2.79916e+08	7.20294e+06	1.5989e+08	6.08505e+09
63	6	guangdong	2.37913e+09	5.75069e+08	1.15805e+09	6.22964e+08	1.39362e+07	1.91424e+08	9.73507e+09
64	6	jiangsu	4.88776e+09	1.69339e+09	2.00719e+09	6.68134e+08	9.62621e+06	1.01951e+08	1.04024e+10
65	6	anhui	2.76415e+09	6.41937e+08	1.10157e+09	3.45326e+08	4.82828e+06	1.4181e+08	7.56123e+09
66	6	jiangsu	8.99559e+09	3.17953e+09	5.19001e+09	7.31055e+08	6.13794e+06	2.82729e+08	9.68942e+09
67	6	zhejiang	1.13512e+09	3.97219e+08	6.95402e+08	2.6894e+08	7.34845e+06	1.39002e+08	4.62064e+09
68	6	guangdong	5.1004e+08	4.58094e+07	7.09449e+08	9.3176e+07	4.15573e+06	2.92094e+07	2.19885e+09
69	6	beijing	2.17436e+09	4.09317e+08	1.09061e+09	2.74373e+08	6.0164e+06	1.09343e+08	3.5535e+09
70	6	guangdong	1.92848e+09	2.60992e+08	1.02709e+09	3.3512e+08	5.12684e+06	1.1964e+08	1.19476e+10
71	6	guangdong	1.53966e+11	1.6391e+10	2.54504e+10	2.39683e+10	2.8631e+07	2.99437e+09	1.55716e+11
72	6	henan	1.64334e+09	1.47597e+08	3.30929e+09	3.48797e+08	6.85165e+06	9.89376e+07	6.66209e+09
73	6	jiangsu	4.29192e+09	8.57901e+08	2.40304e+09	5.4158e+08	1.05328e+07	1.80276e+08	7.84075e+09
74	6	jiangsu	8.40913e+08	7.91943e+08	1.04784e+09	2.53279e+08	1.02215e+07	8.95224e+07	2.52704e+10
75	6	jiangsu	3.44434e+09	3.47896e+09	9.84274e+09	7.23781e+08	1.82559e+07	7.45824e+08	2.30447e+10
76	6	hunan	2.21829e+09	5.25573e+08	1.87149e+09	3.0323e+08	5.33607e+06	7.70527e+07	4.33289e+09
77	6	guangdong	4.64938e+09	1.24201e+09	1.92848e+09	6.16766e+08	2.75795e+06	2.36155e+08	1.64058e+10
78	6	zhejiang	2.90588e+09	6.68134e+08	2.28584e+09	6.10629e+08	3.68581e+06	1.69778e+08	4.2718e+09
79	6	jiangsu	4.38995e+08	3.52302e+08	1.13512e+09	3.2198e+08	5.44387e+06	1.53621e+08	7.07052e+09
80	6	zhejiang	1.21742e+09	3.54008e+10	1.74046e+10	1.02444e+10	4.0225e+07	6.40279e+09	6.59459e+10
81	6	guangdong	6.32272e+10	3.65733e+09	6.86704e+09	9.96739e+08	4.78023e+06	6.61486e+08	4.62725e+11
82	6	tianjin	2.02212e+10	9.10951e+08	4.66141e+08	2.24638e+08	6.99006e+06	1.07178e+08	3.46894e+10
83	6	zhejiang	2.00719e+09	3.76871e+09	2.73665e+09	1.2671e+09	9.15674e+06	2.45793e+08	4.36987e+09
84	6	henan	8.55687e+09	3.6668e+08	2.1313e+09	3.70365e+08	3.47116e+06	1.10442e+08	3.59969e+10
85	6	shanghai	1.81618e+09	6.97201e+07	4.70826e+08	1.78944e+07	1.11014e+06	1.17575e+07	6.24399e+08
86	6	hunan	4.52365e+08	5.4158e+08	9.67282e+08	1.27038e+08	2.98766e+06	6.76597e+07	3.42135e+09
87	6	guangdong	1.5632e+09	3.37615e+09	1.31541e+10	3.65733e+09	2.64297e+07	2.35546e+09	2.93395e+10
88	6	zhejiang	4.82663e+10	2.60318e+09	5.24216e+09	1.12382e+09	8.28536e+06	1.46129e+08	4.89909e+10
89	6	jiangsu	2.14717e+10	8.75233e+08	1.16968e+09	1.80276e+08	3.1724e+06	2.13682e+08	1.88128e+10
90	6	guangdong	5.4561e+09	1.05564e+10	3.30075e+10	1.20219e+10	1.33897e+07	5.73584e+09	1.13628e+11
91	6	zhejiang	9.24561e+10	3.93268e+08	2.37913e+09	2.05303e+08	6.38844e+06	5.5395e+07	7.43973e+09
92	6	shandong	2.62934e+09	8.75233e+08	1.67654e+09	2.82729e+08	5.07582e+06	4.01212e+08	7.97917e+09
93	6	jiangsu	6.93606e+09	1.14949e+08	7.23781e+08	1.34894e+08	5.12684e+06	5.42981e+07	1.38064e+10
94	6	shanghai	4.94966e+08	1.15805e+09	1.42866e+09	5.36191e+08	1.82559e+07	2.01238e+08	2.64543e+09
95	6	guangdong	3.96194e+09	5.63681e+08	8.66524e+08	5.15166e+08	1.03242e+07	2.22402e+08	5.33631e+09
96	6	hunan	5.24216e+09	8.57901e+08	2.55163e+09	3.25216e+08	9.24877e+06	2.53279e+08	5.84527e+09
97	6	henan	7.82039e+09	2.55824e+08	2.24058e+09	3.8548e+08	3.1724e+06	1.76706e+08	4.98501e+09
98	6	guangdong	2.65577e+09	1.15805e+09	2.33202e+09	7.60891e+08	6.85165e+06	2.36155e+08	2.51897e+10
99	6	shandong	6.276e+09	1.10157e+09	3.08556e+09	1.33552e+08	4.2823e+06	5.70821e+07	6.57145e+09
100	6	jiangsu	2.65577e+09	2.24638e+08	3.55843e+08	1.01951e+08	3.26902e+06	4.58094e+07	1.12418e+10
101	6	henan	5.75069e+08	6.88482e+08	8.57901e+08	4.40132e+07	1.72373e+06	6.43598e+07	3.49815e+09
102	6	guangdong	1.92848e+09	1.11264e+09	1.57891e+09	4.56912e+08	4.8768e+06	1.06111e+08	4.77853e+09
103	6	guangdong	2.33202e+09	6.54904e+08	3.74087e+08	1.97254e+08	8.45273e+06	8.10032e+07	7.52652e+09
104	6	fujian	8.16062e+08	6.35549e+08	2.47622e+09	2.82729e+08	4.2823e+06	8.95224e+07	3.51428e+09
105	6	guangdong	2.93508e+09	1.43929e+10	8.62055e+10	2.25725e+10	7.18435e+07	8.55687e+09	3.83256e+09
106	6	guangdong	1.57077e+11	3.47896e+09	1.07697e+10	5.73584e+09	1.21155e+07	1.81618e+09	7.60837e+10
107	6	hebei	2.81271e+10	1.33207e+09	4.51197e+09	1.44301e+09	1.17575e+07	7.38403e+08	9.00112e+10
108	6	shanghai	8.81746e+09	6.61486e+08	6.61486e+08	2.50758e+08	9.3417e+06	1.37619e+08	3.09643e+10
109	6	liaoning	2.55163e+09	1.55165e+08	6.81632e+08	1.66416e+08	4.5928e+06	4.58094e+07	1.06008e+10
110	6	fujian	8.66524e+08	1.53224e+09	2.57728e+09	1.14652e+09	1.21155e+07	2.6894e+08	2.55985e+10
111	6	zhejiang	7.07618e+09	3.63031e+08	3.88349e+09	1.66416e+08	4.11438e+06	4.35753e+07	9.45492e+09
112	6	guangdong	2.84834e+09	7.64835e+06	1.06901e+09	4.31417e+07	3.20429e+06	2.18563e+07	5.68502e+09
113	6	jilin	4.86421e+07	1.95291e+08	1.97254e+08	3.53214e+07	6.13794e+06	7.96048e+06	3.30962e+09
114	6	jiangsu	1.13805e+08	8.92914e+08	1.2927e+09	2.74373e+08	2.44609e+06	3.75056e+07	1.04889e+09
115	6	guangdong	1.5632e+09	7.31055e+08	7.16579e+08	2.79916e+08	1.04279e+07	1.14949e+08	5.65949e+09
116	6	shandong	1.18144e+09	6.1221e+07	5.58072e+08	1.80276e+08	2.9285e+06	5.82351e+07	7.49724e+09
117	6	gansu	4.16507e+09	1.11264e+09	3.30929e+09	1.23284e+08	5.44387e+06	3.4622e+07	4.18762e+09
118	6	guangdong	4.46707e+09	6.54904e+08	1.30569e+09	1.09343e+08	6.38844e+06	8.43091e+07	4.25475e+09
119	6	guangdong	1.7276e+09	1.97254e+08	8.75233e+08	2.94268e+08	8.36862e+06	4.96247e+07	2.81239e+09
120	6	guangdong	1.74497e+09	1.92848e+09	2.21829e+09	4.13431e+08	4.82828e+06	8.26396e+07	1.04514e+10
121	6	liaoning	9.10951e+08	2.97225e+08	7.84063e+08	1.83918e+08	4.41271e+06	3.35988e+07	3.40122e+09
122	6	anhui	1.5019e+09	7.09449e+08	6.16766e+08	2.13682e+08	1.12965e+07	1.0401e+08	2.99322e+10
123	6	heilongjiang	1.83443e+09	1.14949e+08	1.74497e+09	2.8557e+08	3.47116e+06	7.18435e+07	1.24427e+10
124	6	guangdong	1.31541e+10	4.29192e+09	4.46707e+09	2.04774e+09	2.48906e+07	3.93268e+08	3.52278e+10
125	6	shanghai	3.02446e+09	5.47023e+08	1.11264e+09	5.58072e+08	1.91919e+07	2.74373e+08	2.4074e+10
126	6	jiangsu	2.50111e+09	6.10629e+08	1.18144e+09	7.68537e+08	5.33607e+06	2.03261e+08	2.70675e+10
127	6	shandong	7.43898e+09	2.2631e+09	4.20693e+09	7.84063e+08	1.28647e+07	3.97219e+08	3.37013e+10
128	6	beijing	8.05855e+09	2.42719e+09	3.80659e+09	1.40037e+09	1.82559e+07	8.07942e+08	5.43875e+10
129	6	henan	1.94786e+09	1.34546e+09	1.5632e+09	3.4189e+08	6.64915e+06	1.28315e+08	5.58584e+09
130	6	guangdong	8.13954e+09	3.80659e+09	8.05855e+09	9.96739e+08	1.15247e+07	7.23781e+08	2.10234e+10
131	6	hubei	4.05244e+08	5.52519e+08	2.38529e+08	1.29605e+08	6.92051e+06	7.93993e+07	3.1275e+09
132	6	liaoning	2.65577e+09	1.48696e+09	4.9865e+09	6.35549e+08	9.91938e+06	4.61504e+08	2.10696e+10
133	6	guangdong	9.20106e+08	2.17999e+08	4.30303e+08	1.56725e+08	6.19963e+06	5.06272e+07	4.24072e+09
134	6	zhejiang	1.74497e+09	1.25774e+08	7.99902e+08	5.30855e+08	9.3417e+06	6.24577e+07	4.46976e+09
135	6	hunan	9.77003e+08	2.79916e+08	8.92914e+08	1.05055e+08	4.3688e+06	6.06118e+07	8.13791e+09
136	6	heilongjiang	1.27984e+09	8.92914e+08	2.37913e+09	9.22488e+07	2.12652e+06	4.44556e+07	4.27137e+09
137	6	guangdong	8.66524e+08	3.97219e+08	9.29353e+08	1.55165e+08	7.20294e+06	2.01238e+08	6.49631e+09
138	6	guangdong	5.08724e+09	1.94786e+09	2.45159e+09	1.50579e+08	5.95654e+06	1.33552e+08	5.93006e+09
139	6	fujian	9.48128e+08	2.6894e+08	5.69347e+08	1.07178e+08	4.3688e+06	3.32644e+07	3.75705e+09
140	6	jiangxi	9.38694e+08	3.2198e+08	5.1004e+08	1.37619e+08	6.92051e+06	5.21691e+07	5.04417e+09
141	6	shanxi	1.28315e+08	8.18173e+07	2.45793e+08	2.25219e+07	2.9285e+06	5.89727e+06	2.57698e+08
142	6	guangdong	3.77847e+08	2.97225e+08	9.20106e+08	1.55165e+08	6.78347e+06	1.80276e+08	5.00448e+09
143	6	zhejiang	1.47217e+09	6.10629e+08	6.88482e+08	3.63031e+08	4.78023e+06	2.03261e+08	9.1051e+09
144	6	guangdong	3.47896e+09	7.02391e+08	2.00719e+09	3.25216e+08	6.64915e+06	2.09451e+08	1.8762e+10
145	6	anhui	6.86704e+09	1.71041e+09	4.33506e+09	1.15805e+09	1.33897e+07	2.6894e+08	2.27926e+10
146	6	liaoning	1.18144e+09	9.04221e+07	5.69347e+08	1.89519e+08	5.89727e+06	6.24577e+07	3.20667e+09
147	6	guangdong	7.31055e+08	2.53279e+08	4.21783e+08	1.71484e+08	3.50605e+06	6.00087e+07	1.9189e+10
148	6	shaanxi	1.7625e+09	7.16579e+08	1.06901e+09	3.77847e+08	5.28297e+06	9.9932e+07	8.83158e+09
149	6	guangdong	9.84274e+09	1.94786e+09	6.46714e+09	2.73665e+09	7.96048e+06	8.84029e+08	2.77944e+10
150	6	tianjin	3.11658e+09	3.25216e+08	1.37264e+09	2.88441e+08	7.57225e+06	8.34702e+07	5.60823e+09
151	6	jiangsu	1.35898e+09	3.31786e+08	5.20343e+08	2.6894e+08	7.4969e+06	4.53536e+07	4.61325e+09
152	6	guangdong	1.04514e+10	4.56912e+08	1.05838e+09	1.33552e+08	1.10728e+07	3.35988e+07	1.02855e+10
153	6	guangdong	6.40279e+09	1.7625e+09	4.37863e+09	1.07975e+09	1.52486e+07	6.10629e+08	3.74885e+10
154	6	beijing	1.83918e+08	9.89376e+07	2.58395e+08	3.22814e+07	3.10958e+06	6.26193e+06	2.91519e+09
155	6	shaanxi	1.8903e+09	5.47023e+08	1.10157e+09	2.6894e+08	4.2823e+06	1.39002e+08	5.01851e+09
156	6	jiangsu	5.25573e+08	1.91424e+08	2.97225e+08	2.8064e+07	2.37379e+06	2.83461e+07	2.732e+09
157	6	guangdong	6.09053e+09	1.83443e+09	1.9093e+09	6.95402e+08	5.3223e+07	1.3625e+08	5.20092e+09
158	6	guangdong	9.38694e+08	4.13431e+08	4.30303e+08	2.03261e+08	7.80285e+06	8.68767e+07	3.73757e+09
159	6	jiangsu	8.92914e+08	1.17271e+08	5.52519e+08	9.69785e+07	3.43662e+06	1.77164e+07	2.61519e+09
160	6	guangdong	7.23781e+08	4.52365e+08	9.86821e+08	1.32223e+08	7.06032e+06	1.24523e+08	8.04326e+09
161	6	jiangsu	2.02736e+09	6.48389e+08	8.16062e+08	1.47597e+08	6.32487e+06	9.04221e+07	3.82873e+09
162	6	guangdong	2.30881e+09	7.5332e+08	8.16062e+08	4.47864e+08	7.34845e+06	2.17999e+08	1.0716e+10
163	6	guangdong	2.95692e+10	4.60312e+09	1.10976e+10	3.21149e+09	9.06563e+06	1.79811e+09	5.88819e+10
164	6	shandong	2.88441e+08	1.37619e+08	3.3512e+08	5.26934e+07	5.49858e+06	4.63896e+06	1.59605e+09
165	6	shanghai	2.73665e+09	6.04553e+08	1.81618e+09	4.43408e+08	5.44387e+06	1.97254e+08	8.38995e+09
166	6	beijing	2.17436e+09	1.40037e+09	1.69339e+09	3.15604e+08	3.07864e+06	3.55843e+08	4.2907e+10
167	6	shanghai	6.95402e+08	2.38529e+08	4.09317e+08	9.13309e+07	5.07582e+06	8.01973e+07	1.46411e+10
168	6	guangdong	1.22966e+09	1.91424e+08	8.24263e+08	2.29176e+08	6.19963e+06	9.13309e+07	3.71224e+09
169	6	guangdong	1.40037e+09	4.30303e+08	5.36191e+08	1.27038e+08	5.44387e+06	6.24577e+07	4.03592e+09
170	6	anhui	5.15166e+08	1.5989e+08	3.45326e+08	9.50583e+07	3.91373e+06	1.33897e+07	2.15488e+09
171	6	jiangxi	8.30397e+09	6.81632e+08	4.04198e+09	9.77003e+08	5.12684e+06	3.0323e+08	9.85258e+09
172	6	henan	1.19331e+09	5.36191e+08	5.47023e+08	1.73207e+08	5.95654e+06	8.43091e+07	5.90107e+09
173	6	guangdong	9.29353e+08	5.36191e+08	2.97225e+08	1.00936e+08	5.28297e+06	4.91309e+07	6.69147e+09
174	6	hubei	1.16968e+09	4.61504e+08	1.53224e+09	1.66416e+08	2.95793e+06	9.3176e+07	6.15727e+09
175	6	jiangsu	1.67654e+09	3.63031e+08	7.02391e+08	2.01238e+08	5.55384e+06	7.6286e+07	3.34255e+09
176	6	zhejiang	1.7625e+09	6.18363e+07	1.01687e+09	1.32223e+08	6.0164e+06	5.37578e+07	3.11595e+09
177	6	shanghai	7.16579e+08	4.91309e+07	3.63031e+08	1.76706e+08	1.08535e+07	7.55269e+07	3.32954e+09
178	6	liaoning	1.15805e+09	4.38995e+08	6.22964e+08	4.66141e+08	1.06661e+06	6.50066e+07	4.89412e+09
179	6	hunan	2.00719e+09	1.13512e+09	1.14652e+09	5.04966e+08	3.57688e+06	1.82088e+08	2.07934e+10
180	6	guangdong	2.35546e+09	9.10951e+08	1.24201e+09	3.06277e+08	6.58299e+06	1.14949e+08	7.53407e+09
181	6	zhejiang	1.22966e+09	4.99941e+08	1.78021e+09	2.11556e+08	5.66604e+06	6.69864e+07	4.25177e+09
182	6	shanghai	1.01687e+09	2.8557e+08	1.33552e+08	1.29605e+08	7.13127e+06	1.73207e+08	9.10418e+09
183	6	fujian	1.18144e+09	4.94966e+08	5.92583e+08	2.74373e+08	6.32487e+06	5.82351e+07	4.8174e+09
184	6	jiangsu	9.01888e+08	2.05303e+08	5.75069e+08	1.5989e+08	3.64913e+06	8.68767e+07	5.41479e+09
185	6	jiangsu	3.93268e+08	2.1583e+08	6.68134e+08	7.18435e+07	4.11438e+06	2.59064e+07	8.87394e+08
186	6	hunan	3.58491e+09	8.57901e+08	2.40304e+09	8.75233e+08	8.97542e+06	2.88441e+08	6.75332e+09
187	6	zhejiang	1.10157e+09	1.48696e+09	3.18776e+08	1.1845e+08	5.89727e+06	5.59517e+07	4.49441e+09
188	6	sichuan	6.35549e+08	5.94116e+07	5.52519e+08	1.25774e+08	9.06563e+06	7.47754e+07	3.88699e+09
189	6	guangdong	9.38694e+08	3.15604e+08	5.25573e+08	1.85766e+08	5.3897e+06	4.53536e+07	4.02544e+09
190	6	guangdong	4.00176e+09	2.93508e+09	3.27636e+09	8.32548e+08	1.71928e+07	2.38529e+08	6.7683e+10
191	6	zhejiang	1.00676e+09	2.53279e+08	7.76261e+08	1.63121e+08	3.68581e+06	4.96247e+07	2.72355e+09
192	6	jiangsu	1.62699e+09	6.41937e+08	9.01888e+08	1.91424e+08	5.17837e+06	1.01951e+08	5.13271e+09
193	6	shandong	4.20693e+09	7.45824e+08	1.2671e+09	2.26895e+08	6.64915e+06	1.49081e+08	7.08184e+09
194	6	fujian	1.517e+09	4.99941e+08	1.69339e+09	1.80276e+08	4.32533e+06	9.79531e+07	1.07353e+10
195	6	beijing	7.60891e+08	2.48263e+08	7.76261e+08	1.33552e+08	3.23649e+06	4.91309e+07	2.58425e+09
196	6	hunan	3.68455e+10	1.92351e+10	3.79677e+10	8.38743e+09	1.40762e+07	1.44301e+09	1.55545e+11
197	6	zhejiang	2.30881e+09	3.28485e+08	1.2545e+09	3.45326e+08	5.66604e+06	1.34894e+08	7.19318e+09
198	6	beijing	1.22966e+09	2.8557e+08	6.95402e+08	1.56725e+08	6.64915e+06	7.32948e+07	3.56668e+09
199	6	beijing	2.88441e+08	3.00212e+08	2.01238e+08	1.14949e+08	9.15674e+06	7.25655e+07	3.16177e+09
200	6	guangdong	1.5019e+09	1.69339e+09	4.38995e+08	2.31479e+08	1.16405e+07	2.82729e+08	1.06946e+10
201	6	zhejiang	1.81618e+09	7.09449e+08	5.30855e+08	3.63031e+08	1.23603e+07	2.77131e+08	1.41206e+10
202	6	shanghai	1.2545e+09	3.25216e+08	6.74849e+08	2.03261e+08	2.81367e+06	1.1964e+08	4.05493e+09
203	6	jiangsu	5.47023e+08	7.78271e+07	3.12464e+08	1.33552e+08	3.54128e+06	6.00087e+07	8.97403e+09
204	6	jiangxi	4.43408e+08	2.46429e+07	3.74087e+08	8.95224e+07	4.8768e+06	4.14501e+07	2.23588e+09
205	6	beijing	1.30569e+09	3.59419e+08	1.41444e+09	1.95291e+08	4.15573e+06	6.43598e+07	6.14866e+09
206	6	shanxi	1.03742e+09	2.74373e+08	8.24263e+08	1.39002e+08	8.71015e+06	4.18666e+07	4.43016e+09
207	6	hebei	3.2198e+08	9.13309e+07	2.53279e+08	6.97201e+07	2.64981e+06	3.90362e+07	2.60813e+09
208	6	hubei	1.36909e+10	5.56632e+09	4.29192e+09	9.57657e+08	4.97532e+06	3.8548e+08	1.88938e+10
209	6	beijing	1.13512e+09	7.16579e+08	6.35549e+08	1.80276e+08	8.04048e+06	8.60123e+07	5.47359e+09
210	6	shandong	3.91239e+10	2.90588e+09	6.79871e+09	2.93508e+09	5.95654e+06	1.74497e+09	1.73126e+10
211	6	xinjiang	4.41121e+10	2.04245e+10	3.99143e+10	3.05486e+09	2.53934e+07	2.15272e+09	6.79067e+10
212	6	shanghai	7.25408e+11	1.42129e+11	1.55514e+11	3.68455e+10	2.39146e+07	1.49803e+10	1.39261e+12
213	6	beijing	5.77853e+10	5.40181e+09	1.74046e+10	3.80659e+09	1.75401e+07	2.00719e+09	2.85408e+10
214	6	shanghai	1.33207e+09	4.94966e+08	9.48128e+08	1.33552e+08	5.78049e+06	1.16104e+08	9.8743e+09
215	6	gansu	2.06832e+09	2.66264e+08	1.8903e+09	2.88441e+08	1.38332e+06	9.41124e+07	3.49011e+09
216	6	liaoning	3.50486e+10	4.69611e+09	1.02444e+10	1.74497e+09	2.32078e+07	1.06111e+08	1.03548e+11
217	6	jiangsu	5.03662e+09	1.30569e+09	1.74497e+09	7.60891e+08	5.33607e+06	3.93268e+08	6.19867e+09
218	6	jiangsu	5.33426e+10	5.67876e+09	2.59646e+10	2.55163e+09	2.92094e+07	2.1313e+09	2.66752e+10
219	6	henan	9.7448e+09	2.33202e+09	4.51197e+09	6.68134e+08	4.2823e+06	3.09355e+08	1.09532e+10
220	6	shandong	7.07618e+09	1.02709e+09	2.47622e+09	6.81632e+08	7.27533e+06	1.63121e+08	8.89006e+09
221	6	sichuan	9.01888e+08	2.33806e+08	4.30303e+08	1.30907e+08	4.3688e+06	3.53214e+07	2.95776e+09
222	6	hubei	1.97254e+08	6.76597e+07	2.17999e+08	6.00087e+07	2.67645e+06	3.13273e+07	1.32278e+09
223	6	shaanxi	9.01888e+08	1.6476e+08	2.97225e+08	1.4181e+08	3.87478e+06	2.92094e+07	2.0708e+09
224	6	jiangsu	1.79347e+10	1.05564e+10	1.19023e+10	1.64334e+09	5.33607e+06	8.34702e+07	3.05796e+10
225	6	zhejiang	4.29192e+09	1.11264e+09	4.42262e+09	1.01687e+09	1.07455e+07	4.85165e+08	4.86922e+09
226	6	tianjin	2.19621e+09	5.80848e+08	1.07975e+09	2.40926e+08	5.83859e+06	8.95224e+07	5.10762e+09
227	6	shanghai	5.03662e+09	5.73584e+09	1.65986e+09	7.02391e+08	7.57225e+06	2.1583e+08	4.80592e+10
228	6	guangdong	6.21356e+09	1.24201e+09	2.45159e+09	1.18144e+09	1.61916e+07	5.69347e+08	1.233e+10
229	6	hebei	4.0826e+09	1.19331e+09	2.06832e+09	4.75558e+08	5.44387e+06	2.09451e+08	1.18217e+10
230	6	anhui	5.08724e+09	8.57901e+08	3.65733e+09	5.52519e+08	5.72298e+06	2.97225e+08	8.31312e+09
231	6	beijing	6.95402e+08	6.566e+07	7.68537e+08	1.07178e+08	5.55384e+06	5.21691e+07	2.02169e+09
232	6	zhejiang	5.91052e+09	1.57891e+09	3.37615e+09	1.01687e+09	1.12965e+07	1.85766e+08	5.49004e+09
233	6	anhui	1.23881e+10	1.10157e+09	2.33202e+09	3.48797e+08	1.01197e+07	1.50579e+08	7.79151e+09
234	6	jiangsu	2.64891e+10	2.24058e+09	2.08371e+10	3.76871e+09	4.44556e+07	1.01687e+09	7.96335e+10
235	6	jiangxi	6.02993e+09	2.02736e+09	3.24376e+09	4.47864e+08	6.71598e+06	4.01212e+08	9.45586e+09
236	6	shandong	2.09922e+11	4.63738e+10	5.02361e+10	2.21256e+10	7.34845e+06	7.21913e+09	2.81472e+11
237	6	zhejiang	4.77861e+10	8.64286e+09	1.77562e+10	9.55184e+09	1.97764e+07	3.21149e+09	5.54141e+10
238	6	hubei	8.47173e+09	7.1473e+09	1.62279e+10	1.5632e+09	1.15247e+07	9.29353e+08	1.67054e+10
239	6	shanghai	1.33852e+11	3.61159e+10	4.32386e+10	1.39675e+10	9.72296e+06	5.56632e+09	1.02846e+11
240	6	shanghai	7.31055e+08	1.56725e+08	8.51564e+07	7.04208e+07	1.9435e+06	2.75083e+07	2.21629e+09
241	6	sichuan	9.43239e+10	1.98208e+10	2.62255e+10	4.93688e+09	8.36862e+06	2.50111e+09	3.25388e+10
242	6	beijing	2.76415e+09	1.15805e+09	1.45752e+09	3.77847e+08	4.73267e+06	1.12673e+08	6.72635e+09
243	6	qinghai	1.98208e+10	3.24376e+09	5.19001e+09	1.01687e+09	6.45264e+06	3.45326e+08	1.4922e+10
244	6	jiangsu	3.40127e+10	3.41008e+09	7.00577e+09	6.04553e+08	4.63896e+06	4.94966e+08	1.25818e+11
245	6	beijing	3.84485e+09	2.17436e+09	1.517e+09	6.35549e+08	1.43606e+07	4.38995e+08	5.65949e+09
246	6	jiangsu	5.79348e+09	2.79193e+09	9.3627e+09	4.30303e+08	9.53042e+06	1.30907e+08	2.04797e+10
247	6	shanghai	4.77861e+10	6.33908e+09	9.3627e+09	2.70942e+09	1.99751e+07	1.57891e+09	4.70511e+10
248	6	guangdong	6.25981e+10	2.84098e+10	2.64891e+10	6.33908e+09	2.36766e+07	5.13836e+09	1.41661e+11
249	6	zhejiang	7.07618e+09	2.55163e+09	2.50111e+09	9.96739e+08	5.44387e+06	3.12464e+08	1.08649e+10
250	6	shanghai	1.03742e+09	9.10951e+08	8.16062e+08	2.05303e+08	6.38844e+06	4.14501e+07	3.10941e+09
251	6	jiangsu	2.60318e+09	9.77003e+08	1.16968e+09	1.50579e+08	4.5928e+06	1.55567e+07	7.03103e+09
252	6	shanghai	1.36556e+11	2.42092e+10	4.82663e+10	1.04514e+10	1.99751e+07	4.88776e+09	1.20534e+11
253	6	zhejiang	3.33392e+10	5.96993e+09	3.10853e+10	3.54924e+09	1.00191e+07	1.02709e+09	1.01315e+11
254	6	zhejiang	5.62227e+09	1.45752e+09	2.42719e+09	7.99902e+08	4.63896e+06	1.24523e+08	9.48237e+09
255	6	zhejiang	7.5332e+08	4.21783e+08	5.47023e+08	1.56725e+08	7.72521e+06	6.30853e+07	2.92482e+09
256	6	shanghai	6.81632e+08	7.6286e+07	3.52302e+08	1.00936e+08	5.33607e+06	1.42177e+07	2.55496e+09
257	6	zhejiang	4.0826e+09	6.74849e+08	2.19621e+09	6.81632e+08	7.4223e+06	1.69778e+08	4.63916e+09
258	6	guangdong	2.17436e+09	6.41937e+08	2.37913e+09	4.43408e+08	1.01197e+07	1.02975e+08	5.59142e+09
